# Supplementary material for: Mettl3-m6A-NPY axis governing neuron–microglia interaction regulates sleep amount of mice
Source: Cell Discov. 2025 Feb 4;11:10. doi: 10.1038/s41421-024-00756-y (PMC11794856; doi:10.1038/s41421-024-00756-y)
Supplement: Supplementary file 2 — Supplementary Table S1 [file 41421_2024_756_MOESM2_ESM.xlsx]

## Sheet: Sheet1
Table S1 The primers used
Gene	Application	Organism	Sequence (5'-->3')
Gapdh	qRT-PCR	Mus musculus	Fw: AGGTCGGTGTGAACGGATTTG
			Rv: TGTAGACCATGTAGTTGAGGTCA
Mettl3	qRT-PCR	Mus musculus	Fw: CTGGGCACTTGGATTTAAGGAA
			Rv: TGAGAGGTGGTGTAGCAACTT
Iba1	qRT-PCR	Mus musculus	Fw: TCTCAGAATGATGCTGGGCAA
			Rv: CCAGTTGGCCTCTTGTGTTCT
Gfap	qRT-PCR	Mus musculus	Fw: CCCTGGCTCGTGTGGATTT
			Rv: GACCGATACCACTCCTCTGTC
TNF-ɑ	qRT-PCR	Mus musculus	Fw:TTCCGAATTCACTGGAGCCTCGAA
			Rv: TGCACCTCAGGGAAGAATCTGGAA
IL-1β	qRT-PCR	Mus musculus	Fw: AGCATCCAGCTTCAAATC
			Rv: CATCCCATGAGTCACAGAG
IL6	qRT-PCR	Mus musculus	Fw: TAGTCCTTCCTACCCCAATTTCC
			Rv: TTGGTCCTTAGCCACTCCTTC
NPY	qRT-PCR	Mus musculus	Fw: ATGCTAGGTAACAAGCGAATGG
			Rv: TGTCGCAGAGCGGAGTAGTAT
Tac1	qRT-PCR	Mus musculus	Fw: AAGCGGGATGCTGATTCCTC
			Rv: TCTTTCGTAGTTCTGCATTGCG
Pdyn	qRT-PCR	Mus musculus	Fw: CTCCTCGTGATGCCCTCTAAT
			Rv: AGGGAGCAAATCAGGGGGT
Oprl1	qRT-PCR	Mus musculus	Fw: CTCGTCATGCACACCAAGATG
			Rv: CATGGCAGTCAAAGTGAAAGTG
NPy1r	qRT-PCR	Mus musculus	Fw: TGATCTCCACCTGCGTCAAC
			Rv: ATGGCTATGGTCTCGTAGTCAT
NPy2r	qRT-PCR	Mus musculus	Fw: GCCAGGGCACACTACTCCTA
			Rv: CTACCCCTAGCAAGATGATGGA
NPy4r	qRT-PCR	Mus musculus	Fw: TCCCTACAGGGTAAGAATGGG
			Rv: GGTCACAAATATCAAGCAGAGGT
NPy5r	qRT-PCR	Mus musculus	Fw: TTTGTCACGGAGAACAATACTGC
			Rv: TGCGCTTTTTCATAACAGCCAT
Mettl3 loxp	Genotyping	Mus musculus	Fw: AGAGGAGGAGAAGGTGGCAGAG
			Rv: CCTTTCATTCACATGGCAGCAC
Camk2a cre	Genotyping	Mus musculus	Fw: TGCCCAAGAAGAAGAGGAA
			Rv: TTGCAGGTACAGGAGGTAGTC
NPY	RIP-qPCR, MeRIP-qPCR	Mus musculus	Fw: CGCCACGATGCTAGGTAACAA
			Rv: TCTGCTGGCGCGTCCTCGCCCGGT
