# Supplementary material for: Mettl3-m6A-NPY axis governing neuron–microglia interaction regulates sleep amount of mice
Source: Cell Discov. 2025 Feb 4;11:10. doi: 10.1038/s41421-024-00756-y (PMC11794856; doi:10.1038/s41421-024-00756-y)
Supplement: Supplementary file 3 — Supplementary Table S2 [file 41421_2024_756_MOESM3_ESM.xlsx]

## Sheet: Sheet1
Table S2 DEGs in 2-month-old cKO mice
Gene symbol	P Value	FDR	log2FC	regulation
Xkr4	3.3347e-13	2.18827e-11	0.641484	up
Mybl1	1.96925e-08	5.40546e-07	0.830008	up
Vcpip1	3.12779e-32	1.59224e-29	0.949236	up
Tcf24	3.09161e-05	0.000357686	1.78176	up
LOC105243866	0.0191622	0.0683018	0.757412	up
Kcnb2	1.18283e-12	7.04623e-11	0.679545	up
Hs6st1	1.74129e-25	4.71804e-23	1.16352	up
D930019O06Rik	5.12735e-05	0.000547928	1.12868	up
Mfsd9	0.000160417	0.00146072	0.853328	up
Gpr45	0.000113523	0.00109225	0.707369	up
Inpp1	2.55206e-15	2.23292e-13	0.688992	up
1700019D03Rik	1.19566e-06	2.17144e-05	0.65138	up
1700066M21Rik	3.99549e-11	1.83891e-09	0.649642	up
Tmem169	9.54608e-11	4.18707e-09	0.883382	up
Fam134a	3.86908e-33	2.24127e-30	0.986324	up
Chpf	1.34821e-45	2.93697e-42	1.36567	up
Inha	0.00250471	0.0138273	0.62342	up
B3gnt7	0.00051997	0.00387189	1.16778	up
Sag	0.0480397	0.13521	0.793945	up
Dnajb3	4.12037e-05	0.000456282	1.66239	up
Spp2	0.000269248	0.0022436	2.10236	up
Sh3bp4	7.32176e-09	2.18858e-07	0.58676	up
Gbx2	0.000947288	0.00631237	0.635486	up
Hes6	1.69384e-05	0.00021573	0.849163	up
Myeov2	6.14036e-05	0.000639503	0.625783	up
Mterf4	6.31526e-06	9.28667e-05	0.677481	up
Slco6c1	8.78682e-14	6.12489e-12	3.45545	up
Gm26509	2.91135e-05	0.000340583	1.97454	up
Inhbb	3.73794e-09	1.17812e-07	1.02034	up
Mgat5	5.77427e-18	7.18533e-16	0.836004	up
Pm20d1	0.00011875	0.0011341	0.837265	up
Lemd1	0.00142097	0.0088182	1.08627	up
Lrrn2	1.25269e-23	2.88273e-21	1.07191	up
Etnk2	0.00219174	0.0124021	0.647113	up
Igfn1	0.0335092	0.104102	0.972535	up
Uchl5	0.000229526	0.00197734	0.613905	up
Lamc2	0.000193509	0.00170559	1.14395	up
Fam20b	2.45976e-47	8.2643e-44	1.17854	up
2810025M15Rik	0.0016369	0.00989862	0.79326	up
Brinp2	7.91428e-12	4.09083e-10	0.65303	up
Fasl	0.00432557	0.0214922	1.4021	up
Suco	6.53954e-12	3.43306e-10	0.603642	up
Gm32391	0.0433472	0.125408	0.664151	up
Gpr161	9.15917e-33	4.96339e-30	1.34158	up
Rcsd1	9.14008e-07	1.71366e-05	0.896206	up
Gm16701	0.0202578	0.0714938	0.944568	up
Uap1	4.82535e-09	1.49836e-07	0.640962	up
Dedd	1.97636e-12	1.13702e-10	0.833013	up
Pfdn2	3.84994e-05	0.000431743	0.654927	up
Alyref2	0.00529171	0.025133	1.11995	up
Gm36904	0.00731205	0.0327648	1.21969	up
Zbtb18	1.47813e-16	1.53279e-14	1.15074	up
Gm5069	0.000310478	0.00252577	0.744998	up
Cnih3	6.22208e-13	3.95701e-11	0.997997	up
Hhipl2	0.0325464	0.101834	0.88618	up
Gm36388	0.00999255	0.0414113	1.58259	up
Gm10516	3.45562e-07	7.18453e-06	0.844871	up
Hhat	0.0036105	0.0186452	0.87853	up
Gm31406	2.86658e-05	0.000336805	1.56597	up
Gm16897	0.000494693	0.00371827	1.33074	up
Epm2a	9.63906e-06	0.000131969	0.652115	up
Adgrg6	1.82048e-09	6.24128e-08	1.02015	up
Heca	5.88772e-18	7.27263e-16	0.741298	up
Rps12	0.00611212	0.0284268	0.594782	up
Rnf146	1.18425e-34	7.65161e-32	1.14946	up
Cenpw	0.00816167	0.0356195	0.7598	up
Mfsd4b1	0.0188099	0.0674468	1.23166	up
9030612E09Rik	0.0392209	0.116635	0.703341	up
Dcbld1	5.24501e-24	1.25873e-21	1.30606	up
Msl3l2	3.45158e-06	5.49603e-05	0.697471	up
LOC108167812	0.0117854	0.046882	0.976938	up
Cdh23	0.0272549	0.0893026	0.778222	up
Gm2137	0.00828574	0.0359856	0.770906	up
Nrbf2	0.000648468	0.00466137	0.680381	up
Gnaz	1.16446e-12	6.98633e-11	0.705868	up
Lrrc3	2.12945e-09	7.15452e-08	0.794087	up
Syde1	1.26072e-05	0.000166894	0.673178	up
Slc1a6	9.51848e-08	2.27779e-06	1.06928	up
C2cd4c	0.000664845	0.00475468	0.866853	up
Tpgs1	5.53646e-09	1.70031e-07	0.997937	up
Hcn2	9.10647e-17	9.87347e-15	0.76325	up
Plppr3	6.38755e-14	4.56615e-12	0.744316	up
Reep6	0.0393119	0.116823	0.592422	up
Mbd3	1.71717e-07	3.85136e-06	0.62868	up
Diras1	4.81493e-17	5.46527e-15	0.814817	up
Zbtb7a	1.36112e-15	1.23597e-13	0.705317	up
Atcay	2.4881e-14	1.88063e-12	0.647107	up
Cactin	1.63201e-05	0.000208805	0.667669	up
Tle6	0.0339891	0.105057	0.833061	up
Gm3055	0.00843561	0.0364199	0.98578	up
Nuak1	2.93075e-16	2.91323e-14	0.760798	up
Ckap4	1.09964e-36	8.39676e-34	1.35817	up
Nt5dc3	2.24469e-16	2.2716e-14	0.847808	up
Pah	7.22396e-05	0.000737274	2.37706	up
LOC108167827	0.0392981	0.116803	0.902554	up
Ntn4	8.71636e-05	0.000865353	0.877952	up
Socs2	1.95173e-12	1.13059e-10	0.81691	up
Ube2n	1.51086e-17	1.81292e-15	0.718193	up
Mgat4c	4.39196e-16	4.24026e-14	0.883126	up
Kcnmb4os2	0.00282791	0.0152263	1.21515	up
Gm9079	0.0143472	0.0546403	0.614698	up
Gm36284	6.42495e-05	0.000663793	1.39287	up
45360	9.49728e-17	1.02272e-14	1.29436	up
Nxph4	0.0270969	0.0888718	1.00796	up
Pym1	5.4118e-05	0.00057286	0.701008	up
Gdf11	3.22597e-08	8.42815e-07	0.947726	up
Urgcp	4.2641e-12	2.3033e-10	0.633341	up
Npc1l1	0.000203265	0.00178218	1.63778	up
Ogdh	2.20899e-28	8.24641e-26	0.890872	up
Snhg15	0.00145572	0.00899065	1.63617	up
Ccm2	4.90803e-12	2.6258e-10	0.783093	up
Vwc2	3.22993e-11	1.52414e-09	0.673814	up
Pex13	1.75207e-13	1.19647e-11	0.679642	up
Gm12070	0.008862	0.0377371	0.91993	up
Chac2	1.46368e-09	5.13325e-08	1.00594	up
Stc2	0.0492484	0.137384	0.749924	up
Ubtd2	1.31944e-09	4.70599e-08	0.702415	up
Fbll1	2.44672e-10	9.85669e-09	0.871531	up
Gm42073	0.00188664	0.01102	1.32104	up
Lsm11	3.85138e-20	6.06403e-18	1.16518	up
Med7	1.16942e-18	1.5716e-16	1.10195	up
Psme2b	0.0204906	0.0721292	0.708475	up
3010026O09Rik	0.0291864	0.0939455	0.677018	up
Mir3061	7.87189e-10	2.92566e-08	1.63115	up
Slc22a21	0.00512004	0.0244908	0.791764	up
Mir7652	0.00148332	0.00910754	0.661994	up
Glra1	0.00148273	0.00910727	0.696914	up
Mrpl22	0.0180884	0.0653477	0.628678	up
Sh3bp5l	7.13446e-09	2.14021e-07	0.595714	up
Hist3h2ba	2.81928e-15	2.44129e-13	1.25181	up
Guk1	1.06755e-21	2.01504e-19	0.985902	up
2610507I01Rik	4.42547e-05	0.000483693	1.05537	up
Snap47	6.70321e-12	3.50801e-10	0.613188	up
Gm16062	1.15966e-06	2.11292e-05	1.46916	up
Mief2	3.28049e-10	1.2816e-08	0.824203	up
Tmem11	7.22966e-17	7.99021e-15	1.06562	up
Kcnj12	1.42579e-11	7.08634e-10	0.943016	up
Trim16	0.00040681	0.00316389	0.779813	up
2810001G20Rik	0.00873032	0.0373087	0.726133	up
F930015N05Rik	0.0018222	0.0107295	0.994032	up
Hs3st3a1	0.000886089	0.00597088	0.868182	up
Shisa6	7.4331e-09	2.21006e-07	0.687298	up
Usp43	0.00120021	0.00768965	0.716038	up
Borcs6	9.04564e-07	1.69785e-05	0.696747	up
Tmem88	0.0430995	0.124919	0.827829	up
Nlgn2	2.5604e-20	4.21687e-18	0.80601	up
Phf23	4.72374e-25	1.22083e-22	1.2864	up
Mis12	6.23057e-05	0.000647694	0.607305	up
Mettl16	2.25531e-20	3.75118e-18	0.845606	up
Myo1c	1.27184e-06	2.29491e-05	0.591342	up
Crk	1.81561e-14	1.41206e-12	0.636065	up
Fam101b	4.27259e-10	1.64622e-08	0.750326	up
Gemin4	1.51689e-06	2.67952e-05	0.62082	up
Rnmtl1	0.000324798	0.00262496	0.674768	up
Nsrp1	2.23529e-06	3.76258e-05	0.748339	up
Abhd15	0.000831597	0.00570437	0.667807	up
Unc119	8.78641e-08	2.11769e-06	0.753088	up
Tmem132e	4.52894e-10	1.73307e-08	0.719209	up
Lhx1	0.0352938	0.107931	0.964822	up
Smg8	1.38009e-09	4.87061e-08	0.701055	up
Coil	5.28651e-06	8.0515e-05	0.694743	up
Lrrc59	2.18064e-18	2.81789e-16	0.754018	up
Xylt2	2.29622e-10	9.31744e-09	0.64329	up
Nxph3	0.000240641	0.00204743	0.784054	up
Phb	2.30725e-09	7.70566e-08	0.602236	up
Phospho1	9.69986e-06	0.000132586	0.681837	up
Ube2z	1.31598e-10	5.62521e-09	0.591316	up
Sp6	0.013348	0.0516017	1.21333	up
Scrn2	0.0171948	0.0630001	0.715229	up
Neurod2	0.0189031	0.0677086	1.00978	up
Msl1	3.05553e-13	2.01293e-11	0.694589	up
Coasy	6.51132e-18	7.98421e-16	1.01481	up
Plekhh3	2.88504e-05	0.000338448	0.636319	up
Ccr10	0.000227201	0.00196032	1.8691	up
Wnk4	0.00166106	0.00999831	0.759015	up
Psme3	1.82854e-12	1.06289e-10	0.605139	up
Asb16	5.20409e-05	0.000554019	1.35028	up
Atxn7l3	2.95167e-17	3.46749e-15	0.738937	up
Fam171a2	5.65346e-44	7.91437e-41	1.27325	up
Gjc1	1.23395e-08	3.53136e-07	0.719108	up
Hexim1	1.54131e-13	1.05684e-11	0.808555	up
Wnt9b	0.00064173	0.00463076	0.612303	up
Wnt3	5.98632e-06	8.91527e-05	0.591071	up
1700052K11Rik	1.61092e-19	2.3532e-17	1.50464	up
Mrc2	1.75682e-07	3.91936e-06	0.866755	up
Rpl38	0.000952565	0.00633999	0.733996	up
Armc7	0.00191871	0.011184	0.597056	up
Sphk1	0.027297	0.089371	0.762975	up
Ube2o	1.49373e-16	1.53946e-14	0.699606	up
Cbx8	1.65102e-09	5.69518e-08	1.00314	up
Cbx4	5.72049e-10	2.15952e-08	0.709187	up
LOC108167942	0.000152652	0.00140057	0.685435	up
Notum	0.034764	0.106842	0.644198	up
Metrnl	1.8466e-13	1.25591e-11	1.274	up
2810032G03Rik	0.00165236	0.00997057	0.734466	up
Gm32576	0.03283	0.102454	0.690787	up
Sdc1	3.07428e-05	0.000357156	1.53084	up
Rdh14	7.41792e-16	6.96166e-14	0.938064	up
Trib2	8.11894e-13	5.01434e-11	0.671985	up
Gm5432	0.0135112	0.0520322	0.960207	up
Gm5784	0.00218525	0.0123936	1.1316	up
2410018L13Rik	0.00606725	0.0282572	1.35155	up
LOC102639700	0.00785125	0.0346371	0.7587	up
Gm30515	1.15771e-34	7.65161e-32	1.93405	up
Gm20187	3.21428e-09	1.02461e-07	1.40519	up
LOC102634058	0.0180733	0.0653073	1.12605	up
Gpr22	2.76811e-05	0.000327475	0.585841	up
Fbxo33	5.98028e-20	9.3021e-18	0.845984	up
Arf6	3.0514e-33	1.83073e-30	1.12812	up
Gpr135	1.73521e-23	3.88664e-21	1.66836	up
Pcnx4	8.20755e-25	2.08907e-22	0.958717	up
Kcnh5	4.52511e-10	1.73307e-08	0.649451	up
Gm40462	0.000413904	0.00320128	0.667419	up
Dcaf5	1.72492e-21	3.18428e-19	0.80474	up
Ccdc177	9.49011e-11	4.17341e-09	0.961912	up
LOC108168016	0.0242752	0.0817233	0.697731	up
Synj2bp	4.41674e-42	5.29977e-39	1.13952	up
Adam21	7.44652e-06	0.000106841	1.47017	up
Map3k9	3.22284e-20	5.25636e-18	0.901184	up
2410016O06Rik	1.46692e-08	4.12777e-07	0.983305	up
Gm40474	0.0109473	0.0443087	0.700863	up
Acot3	2.95169e-06	4.80478e-05	1.96736	up
Pnma1	0.036087	0.109536	0.679596	up
Rnf113a2	6.26597e-06	9.22542e-05	1.19098	up
Zdhhc22	9.40507e-07	1.75942e-05	0.6536	up
Gpr68	3.06269e-05	0.000356303	0.843297	up
Itpk1	1.4232e-10	6.00711e-09	0.707656	up
Snhg10	0.0224491	0.0772039	0.836439	up
Glrx5	7.37152e-23	1.54793e-20	1.01658	up
Gm19554	0.0164661	0.0607408	0.88901	up
Gm16596	0.00084538	0.0057784	1.4846	up
Slc25a29	1.45311e-05	0.000189231	0.721882	up
Begain	1.1154e-65	9.36878e-62	1.54831	up
Mir382	0.0364709	0.110334	0.596172	up
Mir485	0.0415257	0.121405	0.736396	up
Ankrd9	6.14409e-09	1.86983e-07	0.919132	up
Bag5	1.44367e-39	1.4266e-36	1.37294	up
Zbtb42	0.00819332	0.0357134	1.02357	up
Cep170b	1.67306e-20	2.83896e-18	0.839552	up
Ahnak2	8.37797e-07	1.5885e-05	0.987937	up
Tmem121	6.56357e-06	9.60466e-05	0.608397	up
Gm2423	0.000164261	0.00149053	4.02636	up
Yae1d1	1.77274e-05	0.000224167	0.588967	up
Nkapl	0.0102384	0.0421969	1.28696	up
Abt1	4.53022e-13	2.91583e-11	1.13556	up
Btn2a2	0.0341826	0.105507	0.612245	up
Gm32778	0.00181048	0.0106867	1.30462	up
Rnf182	2.25338e-08	6.08594e-07	0.675054	up
Nhlrc1	1.20194e-11	6.00936e-10	0.956507	up
A330033J07Rik	0.0442677	0.12747	0.635266	up
Spin1	2.47967e-41	2.77706e-38	1.04782	up
Cks2	0.000166933	0.00150769	1.35567	up
Diras2	9.88568e-12	5.00209e-10	0.654918	up
Hrh2	1.47117e-23	3.33977e-21	1.32637	up
Cltb	2.35793e-09	7.84373e-08	0.591665	up
Gprin1	2.95579e-22	5.84168e-20	1.05712	up
Gm31313	0.0155009	0.058099	0.86116	up
Gm26555	0.000694676	0.00491984	1.08849	up
1700001L19Rik	0.0324869	0.101686	0.677428	up
Slc6a3	0.000311859	0.00253444	3.22457	up
Ankrd34b	7.75735e-11	3.4447e-09	0.722879	up
Enc1	1.55798e-08	4.36209e-07	0.808532	up
Gm41039	0.000240709	0.00204743	0.845139	up
Pelo	4.22655e-13	2.74138e-11	1.14531	up
3110070M22Rik	0.0283541	0.0918675	0.672425	up
Gm7120	1.7572e-06	3.04321e-05	0.908288	up
Gm2897	0.00416503	0.020884	0.848369	up
D830030K20Rik	0.0190169	0.0679376	0.785034	up
2610042L04Rik	0.00660546	0.0301782	0.968264	up
Gm3317	2.09329e-06	3.55574e-05	2.09889	up
LOC100861615	0.0086124	0.0370252	1.50125	up
Gm3636	0.00022543	0.00194805	0.71386	up
Gm3667	0.0159786	0.0594973	1.0336	up
Gm10406	0.000113347	0.00109119	1.27459	up
Gm3558	1.39459e-05	0.000182886	1.25821	up
Fhit	0.0241162	0.0814326	0.673977	up
Lrrc3b	1.50551e-22	3.08428e-20	1.28521	up
Nkiras1	8.86631e-19	1.21094e-16	0.944926	up
Chchd1	6.18071e-06	9.12387e-05	0.699669	up
A430057M04Rik	0.00815208	0.0356098	0.964391	up
4930519K11Rik	0.0095723	0.0399813	0.880578	up
Pde12	3.54456e-08	9.23179e-07	0.599057	up
Rbp3	0.00270172	0.0146786	1.33038	up
Gprin2	3.86244e-20	6.06403e-18	1.0526	up
Sh2d4b	5.22952e-11	2.39375e-09	1.20626	up
Naa30	7.23103e-19	9.95689e-17	0.767541	up
Klhl33	5.37402e-11	2.45321e-09	1.1204	up
Apex1	5.00976e-32	2.47526e-29	1.08807	up
Emc9	0.000333979	0.00268461	0.738909	up
Gja3	5.34362e-07	1.05114e-05	2.85685	up
Lats2	1.81616e-19	2.60766e-17	0.913109	up
Mrpl57	1.67422e-07	3.7651e-06	0.61354	up
Fgf9	2.20079e-19	3.13314e-17	1.04709	up
Kcnrg	6.92108e-06	0.000100926	1.32533	up
Pnma2	3.32939e-17	3.85727e-15	1.0044	up
Hr	3.87661e-11	1.79403e-09	0.718903	up
Gfra2	1.80533e-09	6.20199e-08	0.704146	up
Siah3	0.00242678	0.0134768	0.866945	up
Kbtbd6	2.26036e-08	6.09499e-07	1.86033	up
Ggact	1.55651e-07	3.52864e-06	0.786311	up
Plcxd3	1.25011e-12	7.42068e-11	0.893777	up
Ttc33	3.42435e-09	1.0895e-07	0.630357	up
Gm31282	2.33933e-09	7.79729e-08	1.38127	up
Cdh6	3.63361e-15	3.09853e-13	0.853051	up
Cdh18	1.2052e-05	0.000160301	0.58533	up
Basp1	4.43319e-26	1.28402e-23	1.11485	up
Gm5468	4.72646e-05	0.000511597	1.46502	up
Gm32383	0.00679813	0.030882	1.28821	up
Lrp12	4.45651e-14	3.32733e-12	0.676664	up
A930017M01Rik	6.00093e-06	8.9291e-05	0.61619	up
Aard	0.000304374	0.00248333	0.665101	up
Trmt12	8.27223e-77	1.38965e-72	2.18527	up
Kcnq3	1.11782e-14	8.94193e-13	0.7007	up
Slc45a4	5.47685e-14	3.96576e-12	0.712316	up
LOC108168243	0.0194024	0.0690114	0.703178	up
Tigd5	1.07804e-05	0.000145461	0.719894	up
Zfp707	0.0025102	0.0138485	0.734008	up
Scrt1	3.01263e-18	3.86329e-16	0.861477	up
Tonsl	0.00665693	0.0303433	0.622548	up
Lrrc14	8.4633e-13	5.17e-11	0.772622	up
Commd5	1.7342e-05	0.000220036	0.71761	up
Apol8	7.26473e-08	1.77901e-06	1.21791	up
Sstr3	3.01457e-05	0.000351435	0.700677	up
Nol12	0.0155145	0.0581329	0.614164	up
Syngr1	1.38831e-12	8.21203e-11	0.649573	up
Mgat3	2.05605e-09	6.94961e-08	0.611738	up
Tcf20	3.38662e-42	4.37629e-39	1.0681	up
Nfam1	0.000389855	0.00306179	0.682488	up
Sult4a1	2.05432e-10	8.43777e-09	0.621442	up
Prr5	9.78131e-20	1.48033e-17	1.31762	up
Nup50	1.95992e-10	8.08961e-09	0.606415	up
Fam19a5	1.58447e-39	1.47875e-36	1.12312	up
Gm35711	0.00249466	0.0137809	1.68285	up
2610037D02Rik	9.98643e-18	1.21567e-15	3.99056	up
4833422M21Rik	2.37513e-09	7.88535e-08	3.46683	up
Asb8	3.75125e-25	9.84644e-23	1.15647	up
Ccdc184	1.96569e-07	4.31655e-06	0.70521	up
Adcy6	6.1057e-14	4.38332e-12	0.71265	up
Rnd1	2.49646e-14	1.88063e-12	1.3733	up
Gm34338	0.0148299	0.0560718	1.01514	up
Atg101	4.99771e-08	1.25308e-06	0.854327	up
Mfsd5	3.56347e-30	1.61791e-27	1.22378	up
Gm36195	1.6306e-09	5.64793e-08	1.81038	up
Gm41409	1.01742e-07	2.40728e-06	2.69878	up
1810013L24Rik	2.92016e-21	5.27481e-19	0.76799	up
Gm30310	1.30929e-05	0.000172915	1.06218	up
Gm30371	0.00356221	0.0184329	1.32517	up
Ercc4	3.09004e-09	9.92535e-08	0.610265	up
Ube2v2	6.8512e-15	5.66962e-13	0.672944	up
2610318N02Rik	0.000695902	0.00492645	1.35701	up
Rtn4r	2.54711e-09	8.38998e-08	0.898746	up
Gnb1l	4.32728e-05	0.000475746	1.02567	up
Camk2n2	6.11972e-12	3.23287e-10	0.960623	up
LOC108168282	0.0178945	0.0648986	0.74539	up
Mb21d2	8.70856e-14	6.09563e-12	0.923848	up
Gp5	0.0159044	0.059294	0.916996	up
Fbxo45	1.01949e-22	2.11437e-20	0.85955	up
Wdr53	0.000143979	0.00133409	0.860688	up
Zfp148	2.07953e-13	1.39179e-11	0.612871	up
Ildr1	0.0241426	0.0815054	0.936796	up
Fbxo40	0.0021302	0.012143	0.749683	up
Polq	3.07829e-05	0.000357375	1.21777	up
Gap43	2.37723e-08	6.37136e-07	0.641405	up
Btla	0.0177943	0.0646608	0.747234	up
Plcxd2	8.82406e-09	2.58701e-07	0.667558	up
Nsun3	5.73698e-08	1.42147e-06	0.726466	up
Csnka2ip	7.25172e-07	1.38434e-05	2.50027	up
A730009L09Rik	0.028599	0.0924544	0.881136	up
Kcnj6	1.18137e-19	1.77195e-17	0.980756	up
Dscam	3.35479e-19	4.65762e-17	0.83611	up
Ripk4	0.00228088	0.0128363	0.647927	up
C2cd2	1.64348e-06	2.87592e-05	0.596404	up
Gm41514	0.0309769	0.0981667	0.972935	up
E430024P14Rik	0.0389294	0.11585	1.0927	up
Gm41523	0.0287075	0.092724	1.3289	up
Rgmb	6.23292e-22	1.18985e-19	0.808355	up
Tnfrsf12a	0.000996171	0.00657293	0.848388	up
Paqr4	1.89622e-10	7.88479e-09	0.601362	up
Abca17	0.0384823	0.114988	1.00616	up
Pgp	2.74241e-19	3.83915e-17	0.868557	up
Fahd1	0.000208904	0.00182534	0.6669	up
Mrps34	2.30503e-16	2.31869e-14	0.987502	up
Gng13	1.13411e-06	2.07086e-05	1.18772	up
0610011F06Rik	6.15606e-06	9.10199e-05	0.759106	up
Arhgdig	2.8026e-32	1.47128e-29	1.28368	up
Spdef	0.000393662	0.00308592	1.9855	up
Gm30139	0.00135754	0.00852216	1.47612	up
Gm41568	0.0447453	0.128482	0.795462	up
Zbtb22	4.21221e-15	3.57379e-13	1.03394	up
AA388235	0.000879608	0.00594151	0.639581	up
Slc39a7	2.10676e-10	8.63206e-09	0.638369	up
H2-Ab1	0.0478605	0.134878	0.967402	up
Fkbpl	6.58835e-07	1.2707e-05	0.983737	up
D17H6S53E	7.03008e-13	4.39027e-11	0.954328	up
Ppp1r18	0.00626359	0.028931	0.712126	up
Gm33257	0.00166031	0.00999831	0.655623	up
Tnfrsf21	3.38877e-27	1.11623e-24	0.977017	up
Tmem151b	2.08576e-12	1.18775e-10	0.70749	up
Mrpl14	1.9095e-06	3.29339e-05	0.795111	up
Mad2l1bp	4.64946e-06	7.2078e-05	0.859585	up
Dlk2	2.03689e-05	0.0002516	0.617663	up
Mea1	7.36427e-05	0.000747959	0.689696	up
Tbcc	5.27737e-17	5.94997e-15	1.22117	up
Frs3	4.15039e-08	1.06773e-06	0.762887	up
Lrfn2	3.8997e-28	1.42416e-25	1.15647	up
Plcl2	9.07747e-21	1.57209e-18	0.900454	up
Sema6b	5.58955e-44	7.91437e-41	1.26001	up
Alkbh7	0.00110969	0.00719757	0.679835	up
Gm38593	0.0136648	0.0524578	1.31479	up
Tmem200c	0.000508217	0.00380326	0.701275	up
Gm30140	0.0178461	0.0647555	0.900144	up
Alk	4.77792e-08	1.20517e-06	0.755935	up
LOC108168353	0.0326052	0.101942	0.628857	up
Cox7a2l	1.34264e-14	1.05892e-12	0.743599	up
Socs5	5.20519e-13	3.33748e-11	0.596569	up
Bambi	7.93381e-15	6.50147e-13	1.12686	up
Gm41662	4.91023e-14	3.63379e-12	1.21168	up
Gm15328	0.0188944	0.0677062	0.6826	up
Dsg1c	0.0400093	0.118055	0.600464	up
Slc25a46	6.77224e-13	4.26093e-11	0.629459	up
Snhg4	0.000275242	0.00228223	0.645116	up
Slc25a2	0.00756421	0.0337097	1.12929	up
Taf7	1.44287e-08	4.0669e-07	0.789146	up
Gm5820	0.0327111	0.102187	0.755176	up
Myot	1.65374e-06	2.8889e-05	2.58555	up
Eif1a	5.23282e-47	1.4651e-43	1.27839	up
Gm41719	7.62647e-05	0.000771789	1.42595	up
Gm3734	1.727e-06	3.00019e-05	2.71209	up
Sema6a	4.22225e-12	2.28805e-10	0.629631	up
Eno1b	0.0033914	0.0177207	1.35433	up
Phax	1.07169e-10	4.68838e-09	1.00693	up
Gm41741	0.00242789	0.0134786	1.76359	up
Gm26507	1.57967e-10	6.60121e-09	1.6993	up
Arsi	2.72878e-15	2.37517e-13	2.95627	up
Slc6a7	1.42688e-14	1.1201e-12	0.93778	up
Cdx1	1.21971e-40	1.28061e-37	7.7487	up
Spink10	8.73424e-29	3.41225e-26	1.60792	up
Alpk2	0.0214763	0.0746495	0.69594	up
Pmaip1	0.00480776	0.0233494	0.718075	up
Fam210a	9.07586e-27	2.87671e-24	0.906857	up
LOC108168393	0.00116611	0.00752287	0.815518	up
Rbfa	6.00848e-05	0.000628496	0.718663	up
Zfp407	3.84711e-20	6.06403e-18	0.941619	up
Ccdc87	0.00323113	0.0169836	0.921359	up
Peli3	2.87429e-08	7.628e-07	0.679184	up
Gal3st3	9.06113e-06	0.000125489	0.843769	up
AI837181	9.04384e-25	2.26757e-22	1.35271	up
Gm31166	0.0217889	0.0755794	0.789876	up
Ap5b1	5.17186e-07	1.02214e-05	0.776652	up
Rnaseh2c	0.0017129	0.0102329	0.664503	up
Gm42067	0.00442298	0.0218599	1.11608	up
Znhit2	4.34907e-07	8.71838e-06	0.958443	up
Sac3d1	2.185e-07	4.73623e-06	0.979591	up
2700081O15Rik	8.18589e-08	1.98148e-06	0.62892	up
Rom1	1.6067e-06	2.82316e-05	0.958663	up
Fen1	1.27778e-15	1.1666e-13	1.21482	up
Dagla	6.31942e-12	3.3279e-10	0.718451	up
Tmem132a	9.41516e-27	2.92899e-24	0.983279	up
Fam122a	0.000158657	0.00144695	0.828084	up
Slc1a1	3.09507e-18	3.93895e-16	0.75526	up
Gm41829	1.39353e-05	0.000182886	1.39405	up
Lgi1	5.91575e-09	1.80688e-07	0.603483	up
Golga7b	3.65371e-17	4.20402e-15	0.897841	up
Slc25a28	4.46799e-15	3.77175e-13	1.01515	up
Mrpl43	1.6858e-19	2.44135e-17	1.10042	up
Hps6	3.42583e-16	3.38533e-14	1.32542	up
Shoc2	7.33138e-21	1.29642e-18	0.854099	up
Gm41883	8.08e-06	0.000114933	1.02921	up
Gm34459	0.00918657	0.0386877	1.16394	up
Grk5	1.12708e-12	6.81072e-11	0.797634	up
Upf2	5.39988e-14	3.92695e-12	0.683552	up
Proser2	2.7331e-06	4.4881e-05	0.932307	up
Gata3	0.0478053	0.134784	1.3573	up
Zmynd19	7.46775e-11	3.33646e-09	0.774161	up
Rnf208	9.6548e-08	2.30351e-06	0.632789	up
Bmyc	0.000134787	0.00126355	0.670619	up
Fam69b	5.44742e-08	1.35975e-06	0.616068	up
Rpl7a	0.0477874	0.134784	0.725328	up
Ppp1r26	1.49709e-13	1.03072e-11	0.837073	up
Dolk	6.30328e-08	1.55262e-06	0.663218	up
Asb6	2.15493e-06	3.64926e-05	0.69144	up
1110008P14Rik	0.000541939	0.00401059	0.654231	up
Cdk9	3.29756e-38	2.76978e-35	1.2484	up
Rpl12	5.80733e-07	1.13439e-05	0.653247	up
Fbxw2	1.13458e-09	4.0901e-08	0.602113	up
Psmd5	1.79824e-11	8.85882e-10	0.658952	up
Upp2	1.14385e-28	4.36717e-26	1.49339	up
Tanc1	1.88403e-15	1.67759e-13	0.811449	up
Phospho2	7.37027e-13	4.58567e-11	0.847999	up
Zak	6.80399e-13	4.26493e-11	0.788479	up
Ttc30a2	1.12634e-07	2.63163e-06	2.65268	up
Kbtbd4	1.11812e-23	2.60879e-21	0.937577	up
Harbi1	2.10473e-06	3.57145e-05	0.69112	up
Chst1	1.5079e-09	5.25542e-08	0.607781	up
Syt13	3.07977e-09	9.91132e-08	0.677398	up
Bdnf	5.12946e-14	3.76287e-12	1.36073	up
Muc15	0.00319485	0.0168246	0.960935	up
Arhgap11a	8.56945e-07	1.61933e-05	0.954436	up
Gjd2	2.05772e-08	5.62074e-07	0.868236	up
A530058N18Rik	0.0136099	0.0523188	0.635736	up
Chac1	8.03921e-08	1.94878e-06	1.11816	up
Exd1	0.00697297	0.0315313	0.836983	up
Ndufaf1	1.89608e-22	3.83763e-20	1.0376	up
H3f3c	0.0346087	0.106419	0.935341	up
Ltk	0.00119306	0.00765555	0.934975	up
Ehd4	1.90701e-08	5.25178e-07	0.782861	up
AV039307	0.0295425	0.0948193	0.751816	up
Tgm7	4.21148e-45	7.86096e-42	3.76813	up
Lcmt2	1.06898e-15	9.86689e-14	1.15544	up
Gm30169	0.0412398	0.120779	1.02544	up
Spef1	1.79097e-05	0.000225874	0.74657	up
Btbd3	3.02606e-12	1.68327e-10	0.667118	up
Gm14061	0.00381524	0.0194632	1.27549	up
Gm561	0.000682174	0.00484765	0.646122	up
Tmem74b	9.74725e-10	3.56741e-08	1.01143	up
Fam110a	2.02917e-05	0.000250953	0.803355	up
Tpx2	5.09805e-05	0.000545491	1.07464	up
Xkr7	7.61556e-08	1.85411e-06	0.799292	up
E2f1	3.14458e-17	3.66846e-15	1.28413	up
Aar2	2.44505e-10	9.85669e-09	0.674644	up
Gm14169	0.00542721	0.0257256	0.650293	up
Tldc2	0.0296252	0.0949736	0.871414	up
9430021M05Rik	0.00949407	0.0397604	0.720954	up
LOC102639013	3.06932e-06	4.95502e-05	1.28883	up
Fitm2	2.25702e-10	9.18057e-09	0.761778	up
Pigt	2.04865e-09	6.93858e-08	0.591356	up
Mocs3	2.84432e-24	7.02671e-22	1.55592	up
Gm6710	0.0125577	0.0492201	0.840528	up
Gm14410	3.52417e-05	0.000400287	0.780121	up
Fam217b	2.4759e-09	8.20369e-08	0.683817	up
Gid8	3.93844e-16	3.82438e-14	0.729476	up
Ythdf1	1.17244e-20	2.00978e-18	0.861912	up
Col20a1	7.92661e-20	1.21054e-17	1.09783	up
Chrna4	2.01113e-13	1.3514e-11	0.859985	up
Kcnq2	1.22219e-17	1.47709e-15	0.68233	up
Gm29797	0.00242115	0.0134534	0.992295	up
Gm42187	0.0136336	0.0523619	0.765287	up
Ghsr	0.0021587	0.0122721	1.37973	up
Actrt3	0.0227986	0.0780663	1.1294	up
Ankrd50	1.48847e-15	1.34435e-13	0.659761	up
Noct	1.05572e-09	3.84709e-08	0.680126	up
Gm40061	1.83515e-07	4.08328e-06	2.89538	up
1110032F04Rik	2.35653e-05	0.000285211	0.921542	up
B3galnt1	1.1045e-10	4.80687e-09	0.629209	up
Sis	2.65689e-09	8.7004e-08	3.27277	up
Fstl5	2.61619e-10	1.04641e-08	0.648489	up
Mab21l2	0.00269152	0.0146516	1.23297	up
Gm10705	0.00733154	0.0328306	0.92637	up
Gpatch4	5.46324e-05	0.00057794	0.852652	up
Mex3a	0.000966507	0.00641246	0.665277	up
Hcn3	6.64948e-11	3.00281e-09	0.99565	up
Efna3	2.68983e-11	1.28736e-09	0.752689	up
Dcst2	0.000312078	0.00253444	1.31173	up
Chrnb2	3.22082e-10	1.26417e-08	0.675263	up
Rps27	5.50304e-06	8.29528e-05	1.84539	up
Tchh	0.00798596	0.0350735	0.779709	up
Gm4349	0.0178284	0.0647445	1.06779	up
Plekho1	9.02962e-06	0.00012521	1.0586	up
Ankrd34a	1.02125e-16	1.09274e-14	1.0944	up
Zfp697	1.51995e-05	0.000196563	0.606727	up
Trim45	3.10787e-10	1.22269e-08	0.905214	up
Ptgfrn	1.59136e-09	5.52339e-08	0.65469	up
Ngf	0.00599873	0.0280002	0.996697	up
Fam19a3	0.0172103	0.0630273	1.20914	up
Ppm1j	0.0102894	0.0423552	0.869793	up
Kcnc4	2.25753e-09	7.55464e-08	0.702148	up
Gpr61	5.02352e-07	9.96341e-06	0.690734	up
Amigo1	1.64752e-12	9.64344e-11	0.60966	up
Rwdd3	0.0490842	0.13713	0.645885	up
Neurog2	7.79377e-06	0.000111333	1.5528	up
Tifa	0.000248349	0.00209966	0.602486	up
Pitx2	0.0482038	0.135432	0.920726	up
Lrit3	2.69185e-08	7.16647e-07	4.74146	up
Gm36603	1.56911e-05	0.000201834	1.54461	up
Hs2st1	5.34692e-15	4.49114e-13	0.653445	up
Ptger3	7.23544e-10	2.70107e-08	1.18491	up
Fam110b	6.07553e-13	3.88072e-11	0.777449	up
Clvs1	7.38165e-15	6.07864e-13	0.718901	up
Gm35429	0.000221609	0.00191997	0.828706	up
LOC108168930	0.00461983	0.0226528	0.621344	up
LOC108168931	6.24208e-13	3.95701e-11	4.07069	up
Gm42260	3.56947e-65	1.99879e-61	4.09834	up
Klhl32	1.22975e-07	2.84162e-06	0.675306	up
Lingo2	2.80681e-12	1.57172e-10	0.607882	up
Ubap1	5.44208e-11	2.47436e-09	0.59724	up
Nudt2	0.000479668	0.00362155	0.679022	up
Enho	3.46746e-09	1.09906e-07	0.652938	up
Fam214b	1.56501e-10	6.57266e-09	0.673371	up
Tesk1	3.80782e-37	3.04608e-34	1.30388	up
Gba2	4.52286e-13	2.91583e-11	0.658479	up
Slc25a51	7.28418e-28	2.60355e-25	0.883981	up
LOC105247125	0.00837756	0.0362531	1.08408	up
Acnat1	0.00281119	0.0151557	0.901127	up
Baat	5.76266e-08	1.42573e-06	1.8154	up
Mrpl50	1.05789e-08	3.05878e-07	0.666449	up
Aldob	4.47193e-12	2.40782e-10	2.93545	up
Tmem246	7.83287e-14	5.55208e-12	0.748333	up
Grin3a	4.71543e-26	1.32024e-23	1.01318	up
Palm2	1.12313e-14	8.94193e-13	0.75739	up
Tnc	0.00193554	0.011255	0.649153	up
Pappa	0.000458431	0.00348628	0.654581	up
Brinp1	3.50992e-12	1.9269e-10	0.656682	up
Rasef	0.00803535	0.0352443	1.4405	up
Rraga	3.61424e-11	1.68187e-09	0.592878	up
C87499	3.14111e-11	1.48641e-09	7.09768	up
LOC106557447	0.0369287	0.111436	0.822236	up
Tusc1	5.35462e-06	8.13312e-05	1.49303	up
Gm35379	6.76583e-06	9.88341e-05	1.85101	up
Tal1	0.0146707	0.0556453	1.00363	up
Lurap1	2.55012e-11	1.22398e-09	1.03556	up
Hpdl	0.000298589	0.00244444	1.2522	up
Tmem53	0.00329192	0.0172654	0.656127	up
LOC102637578	0.000119935	0.00114347	1.89018	up
Gm34669	0.0133169	0.0515226	1.33257	up
4930538K18Rik	0.00272325	0.0147723	0.768006	up
Foxo6os	0.000488311	0.00367854	1.47	up
Rims3	2.82259e-13	1.8668e-11	0.855298	up
Nt5c1a	1.14407e-07	2.66564e-06	0.587631	up
LOC105244677	7.88623e-05	0.000793773	1.63378	up
5730409E04Rik	2.24649e-27	7.54774e-25	1.04444	up
AU040320	1.96117e-12	1.13216e-10	0.633701	up
Gm12942	0.00086561	0.0058682	1.00178	up
Dlgap3	1.88483e-13	1.27162e-11	0.700535	up
Smim12	2.12303e-18	2.76472e-16	1.286	up
Gm33269	0.0204695	0.0720833	1.07146	up
C77080	1.72444e-07	3.85737e-06	0.861072	up
Sync	4.88534e-10	1.85676e-08	2.22052	up
Zbtb8b	0.00349168	0.0181375	0.589096	up
Adgrb2	1.0897e-10	4.75477e-09	0.605279	up
Hcrtr1	0.0251101	0.0836854	1.02068	up
Zcchc17	4.18646e-06	6.54827e-05	0.657897	up
Sdc3	1.94313e-14	1.50427e-12	0.673452	up
Ythdf2	1.21941e-21	2.27609e-19	0.843068	up
Rps15a-ps4	0.00378915	0.0193536	1.53959	up
Med18	1.04236e-07	2.4552e-06	1.0827	up
Xkr8	1.9065e-06	3.29159e-05	0.686356	up
Gpr3	3.51464e-06	5.59114e-05	0.78156	up
Cd164l2	8.13277e-05	0.000815657	1.16212	up
Ncmap	0.00444564	0.0219524	1.37102	up
Wnt4	9.1059e-13	5.52238e-11	1.35414	up
Fam43b	1.65606e-06	2.8889e-05	0.772929	up
Mul1	6.52864e-15	5.42944e-13	0.736316	up
Arhgef10l	1.35073e-09	4.79723e-08	0.64435	up
Fbxo42	1.44491e-09	5.07805e-08	0.596913	up
Fam131c	0.000828966	0.00569329	0.781935	up
Pramef8	3.05977e-09	9.88483e-08	0.671436	up
Gm13248	0.0323762	0.101491	1.48467	up
LOC108168987	0.00535399	0.0254144	0.739548	up
Slc45a1	2.99002e-08	7.8853e-07	0.599257	up
Gpr153	7.43007e-09	2.21006e-07	0.680525	up
Fam213b	0.00202197	0.0116521	0.621764	up
Cptp	1.41312e-10	5.9796e-09	0.646524	up
Pusl1	0.000250028	0.00210749	0.597203	up
Perm1	0.00011537	0.00110685	1.47204	up
4921504A21Rik	0.000346463	0.00277074	0.912451	up
LOC102635844	1.08403e-35	7.58779e-33	2.00904	up
Kcnh2	8.34816e-11	3.69055e-09	0.699395	up
Gm9899	3.76255e-07	7.75546e-06	0.773792	up
Kcnk3	2.05243e-16	2.10236e-14	1.06434	up
Ppm1g	1.38722e-08	3.91662e-07	0.627478	up
Ywhah	7.77153e-11	3.4447e-09	0.633332	up
Gm1673	0.000850741	0.00580119	0.91184	up
Nat8l	3.71879e-16	3.63209e-14	0.712043	up
Poln	5.46942e-05	0.00057823	1.74368	up
Tada2b	4.98203e-30	2.20245e-27	1.05941	up
Ccdc96	0.000364151	0.0028853	0.906231	up
Bloc1s4	5.95211e-05	0.000623765	0.890779	up
Drd5	2.12202e-09	7.14384e-08	1.15523	up
4930513D17Rik	2.66234e-09	8.70131e-08	4.96038	up
Hs3st1	6.02377e-16	5.68502e-14	1.29648	up
Gm40296	2.65132e-16	2.65116e-14	5.27466	up
Ccdc149	1.95399e-20	3.2825e-18	0.992062	up
Lgi2	2.24244e-16	2.2716e-14	0.740999	up
Stim2	8.55377e-07	1.61933e-05	0.597767	up
Klb	3.5055e-05	0.000398436	1.80605	up
Cox7b2	0.000167267	0.0015099	1.70066	up
Jchain	0.00675002	0.0306967	1.37285	up
Utp3	0.000166066	0.00150309	0.852768	up
Mthfd2l	0.00162381	0.00983362	0.638824	up
Sowahb	3.77869e-23	8.24391e-21	1.65915	up
Arhgap24	1.02594e-07	2.42061e-06	0.708564	up
1700028K03Rik	0.040666	0.119473	0.67649	up
Iscu	0.000102008	0.000994567	0.662874	up
Ung	0.0479561	0.13507	0.596318	up
2610524H06Rik	1.61613e-05	0.000207248	0.640691	up
Rab35	6.48711e-15	5.42174e-13	0.698218	up
LOC102632031	0.00525803	0.0250084	1.2383	up
Lhx5	0.00686024	0.0311221	1.08489	up
Orai1	4.96764e-06	7.62809e-05	0.867171	up
Abcb9	1.21457e-10	5.2317e-09	0.710576	up
Bri3bp	9.57586e-14	6.64731e-12	0.65943	up
Tmem132b	1.02503e-35	7.4867e-33	1.05428	up
Tmem132c	8.73309e-15	7.12171e-13	1.27114	up
Fzd10	0.000330638	0.00266654	0.769008	up
Gm38615	0.021208	0.0739615	1.02398	up
Dnajc30	2.36996e-05	0.000286219	0.605081	up
Vps37d	2.67366e-07	5.67824e-06	1.15984	up
Tbl2	2.27406e-14	1.73645e-12	0.742703	up
Fzd9	9.21114e-05	0.00090862	0.797379	up
Tmem120a	1.22144e-05	0.000161949	0.687356	up
Ywhag	1.7004e-18	2.23164e-16	0.756946	up
Sh2b2	0.0078825	0.0347083	0.698187	up
Vgf	7.98979e-21	1.39813e-18	0.831708	up
Ache	1.39864e-45	2.93697e-42	1.29334	up
Ufsp1	1.10672e-09	4.01549e-08	0.972695	up
Pop7	0.0131275	0.0509422	0.641699	up
Nyap1	2.71783e-10	1.07936e-08	0.736617	up
Mblac1	0.00965158	0.0402125	0.755467	up
Fam20c	3.75437e-26	1.10649e-23	1.08091	up
Cox19	2.26107e-05	0.000275245	0.61037	up
Mrm2	4.45024e-07	8.91056e-06	0.874931	up
Chst12	3.92913e-08	1.01391e-06	1.11395	up
Fam220a	8.81111e-16	8.20894e-14	0.839533	up
Sdhaf3	0.000222781	0.00192713	0.619755	up
Gm38766	0.00958868	0.0400338	0.949636	up
Clec2l	4.25241e-08	1.08897e-06	0.694258	up
Ephb6	5.78318e-17	6.43388e-15	0.766643	up
Fam131b	2.61307e-22	5.22583e-20	0.824108	up
Sspo	0.00759044	0.0337869	0.610887	up
Lrrc61	1.3121e-08	3.72331e-07	0.659363	up
Zfp775	3.64205e-05	0.000412283	0.744481	up
Fam221a	0.0224327	0.0771859	0.768272	up
Kbtbd2	2.77689e-29	1.13778e-26	0.981694	up
Il23r	0.0250417	0.0835504	1.29466	up
Smyd1	0.000130656	0.00123276	0.77054	up
Gm38830	1.15951e-05	0.000154961	1.08387	up
St3gal5	1.45539e-12	8.57863e-11	0.61018	up
Mrpl19	7.07766e-07	1.35419e-05	0.663454	up
1700003E16Rik	0.000106897	0.00103747	0.732358	up
Cyp26b1	0.00911413	0.0385081	0.867393	up
Spr	9.3557e-06	0.000128825	0.818557	up
Pcyox1	1.3421e-10	5.72233e-09	0.592831	up
Podxl2	2.25719e-19	3.18643e-17	0.925733	up
Txnrd3	0.0257402	0.0853048	0.590341	up
Chchd4	3.33088e-11	1.56738e-09	0.850706	up
4930590J08Rik	0.00404489	0.02043	0.672257	up
Gpr27	5.4177e-09	1.66994e-07	0.976474	up
Gxylt2	0.00174753	0.0103989	0.901306	up
Prrt3	3.52075e-20	5.68702e-18	1.0505	up
Atp2b2	1.76333e-17	2.10086e-15	0.718348	up
Ret	1.08964e-16	1.15853e-14	0.873071	up
Zfp248	3.82741e-08	9.92234e-07	0.650008	up
Wnt5b	0.0110244	0.0445834	0.882348	up
Gm30690	0.000151027	0.00139125	1.61948	up
Bid	7.81365e-06	0.000111522	0.938415	up
Tuba8	0.00657851	0.0300878	0.819127	up
Clstn3	5.08924e-14	3.74975e-12	0.632158	up
Spsb2	0.000639374	0.00461972	1.12254	up
Gpr162	5.51988e-12	2.92519e-10	0.64255	up
Mrpl51	5.0499e-09	1.55943e-07	0.813774	up
Tigar	3.4645e-22	6.76746e-20	1.09292	up
9330179D12Rik	0.00770747	0.0341746	0.856514	up
Gm38910	0.0121106	0.0479035	0.663754	up
Mansc1	0.000166238	0.00150384	0.606979	up
H2afj	9.36674e-06	0.000128832	0.93142	up
Rps4l	0.0163838	0.060557	0.618029	up
Gm36478	6.93237e-05	0.000711839	1.95069	up
Zfp444	1.75128e-06	3.03609e-05	0.609843	up
LOC102640325	0.0213592	0.0743346	0.721327	up
Zfp773	0.00737549	0.0329963	0.743001	up
Nlrp5-ps	0.0416077	0.121602	0.864628	up
Inafm1	3.28287e-08	8.56349e-07	0.722109	up
Arhgap35	8.16326e-29	3.26511e-26	0.94051	up
Dact3	7.6496e-17	8.39906e-15	0.896164	up
Irf2bp1	4.10524e-13	2.67302e-11	0.673309	up
Rtn2	2.88603e-10	1.14076e-08	0.697304	up
Bloc1s3	8.29916e-13	5.08823e-11	1.00043	up
Nkpd1	3.18396e-05	0.000367106	1.66184	up
Gemin7	1.38548e-10	5.87745e-09	1.02748	up
Relb	0.0324082	0.101531	0.659208	up
Nectin2	0.000655544	0.00470374	0.723362	up
Gm19345	0.00101804	0.00668835	0.919405	up
Irgq	8.73248e-12	4.47247e-10	0.622819	up
Ethe1	2.37694e-05	0.000286649	0.624946	up
Tmem145	4.38898e-08	1.12052e-06	0.915676	up
Megf8	9.7622e-15	7.88439e-13	0.611338	up
Sertad1	0.0109019	0.0442214	0.688588	up
Prx	0.0257064	0.0852263	1.28525	up
Eid2	6.62423e-14	4.71527e-12	1.08753	up
Med29	0.00425439	0.0212201	0.61027	up
Lrfn1	2.10243e-58	8.82969e-55	1.72063	up
Spred3	1.14017e-25	3.13996e-23	1.11282	up
Lrp3	4.28901e-44	7.2051e-41	1.19022	up
Tshz3	8.1616e-06	0.000115677	0.661233	up
Uri1	2.3803e-10	9.63535e-09	0.664465	up
Ccne1	2.66157e-05	0.000316431	0.743611	up
1700010N08Rik	0.00727737	0.0326268	1.23604	up
Vmn2r57	0.00887439	0.0377707	1.12655	up
Shank1	2.96202e-11	1.41361e-09	0.65473	up
Lrrc4b	8.97601e-12	4.56933e-10	0.589309	up
Aspdh	1.29242e-27	4.52321e-25	3.0877	up
Fut2	0.000956732	0.00636295	1.37626	up
Kcnj14	0.000821313	0.00564766	0.952303	up
Grwd1	7.4623e-06	0.000106962	0.718042	up
Abcc8	2.31456e-08	6.22118e-07	0.678527	up
Sergef	4.29924e-18	5.38977e-16	0.912013	up
Nell1	1.30176e-09	4.65282e-08	0.725791	up
Gm9962	0.000196419	0.00172813	1.00013	up
Mkrn3	8.80061e-09	2.58464e-07	1.46896	up
Peg12	1.37609e-05	0.000180884	2.46508	up
Otud7a	4.36816e-10	1.67919e-08	0.634066	up
Apba2	4.68802e-10	1.78986e-08	0.591069	up
Ndnl2	4.87509e-21	8.71241e-19	1.43994	up
Mrpl46	4.92737e-12	2.62777e-10	1.12342	up
Aen	0.000228668	0.00197096	0.628737	up
Gdpgp1	3.26671e-12	1.79926e-10	1.01018	up
Gm32178	4.15698e-08	1.06779e-06	1.30523	up
3110009M11Rik	0.000140878	0.00131259	1.51287	up
Ankrd42	2.66737e-07	5.67495e-06	0.756186	up
Tenm4	1.51765e-18	2.00749e-16	0.69772	up
Kctd21	2.54469e-07	5.44564e-06	0.653394	up
Olfr690	2.80341e-05	0.000330025	2.36534	up
Fam160a2	8.95336e-39	7.91618e-36	1.09322	up
Smpd1	4.61918e-17	5.27875e-15	0.782194	up
Timm10b	2.61733e-07	5.59395e-06	0.763052	up
Syt9	4.89267e-09	1.51367e-07	0.717938	up
Rpl27a	2.03417e-12	1.16628e-10	0.665705	up
Rps15a	9.6809e-27	2.9569e-24	0.941754	up
Dcun1d3	1.20441e-10	5.20126e-09	0.597599	up
Cdr2	0.000183291	0.00163002	0.61748	up
Ears2	2.6669e-17	3.15502e-15	0.968708	up
Gm30335	4.14291e-06	6.49829e-05	2.761	up
Hs3st4	6.17964e-07	1.19921e-05	0.775533	up
Bola2	0.0240933	0.0813881	0.622734	up
Tbc1d10b	7.46616e-13	4.6282e-11	0.604793	up
Gm39089	0.00418497	0.020962	1.26142	up
Cuzd1	0.0104644	0.0428967	1.20627	up
1700007K09Rik	2.62752e-08	7.01745e-07	2.35862	up
2310057M21Rik	2.19527e-15	1.94096e-13	0.916978	up
Fam196a	0.000174584	0.00156418	0.841894	up
Gm30874	1.51335e-07	3.44016e-06	2.93394	up
Paox	1.52622e-06	2.69035e-05	0.986974	up
B4galnt4	5.88148e-23	1.25067e-20	0.903348	up
Rassf7	4.80483e-06	7.41197e-05	1.6606	up
Dusp8	1.21237e-18	1.61639e-16	0.821886	up
Ifitm10	9.49e-06	0.000130236	0.890412	up
Th	0.00865439	0.0371218	0.917875	up
Osbpl5	2.51794e-09	8.31549e-08	0.591166	up
Gm16553	1.64041e-09	5.67021e-08	3.41339	up
Fam155a	1.24151e-14	9.8378e-13	0.721617	up
Ing1	4.49374e-06	6.97693e-05	0.652759	up
Cln8	3.09705e-12	1.71707e-10	0.659528	up
Tm2d2	4.73379e-10	1.80324e-08	0.735469	up
Bag4	8.19073e-13	5.04015e-11	0.617055	up
Star	0.0263868	0.086899	0.895881	up
Pomk	1.92415e-09	6.55657e-08	0.681783	up
LOC108167529	0.00915021	0.0386061	1.31215	up
Nrg1	2.9252e-12	1.63257e-10	0.667666	up
LOC108167592	0.0105568	0.0431704	1.16505	up
Smim18	5.4498e-11	2.47436e-09	1.22184	up
Cenpu	0.00515138	0.0246056	0.693742	up
Lpar2	0.00423067	0.0211332	0.99748	up
Armc6	1.5826e-06	2.78388e-05	0.655238	up
Klhl26	5.94205e-16	5.63957e-14	0.870202	up
Jund	5.65135e-16	5.39415e-14	0.828399	up
Gm7827	0.00430671	0.0214175	1.67009	up
Fam32a	1.57613e-10	6.60121e-09	0.722166	up
Gm39198	3.84613e-18	4.85798e-16	2.8255	up
1700007B14Rik	0.0377184	0.11329	1.07113	up
Rnaseh2a	3.83428e-05	0.000430274	0.704166	up
Siah1a	1.86308e-13	1.26201e-11	0.673844	up
Zfp423	1.22277e-07	2.83181e-06	0.628509	up
Ccl17	0.0273572	0.0895156	1.14434	up
Dok4	5.07077e-05	0.000543373	0.650093	up
Mmp15	2.24695e-08	6.07835e-07	0.636763	up
A330008L17Rik	0.00813086	0.0355611	1.08208	up
Bean1	0.000230216	0.00198226	0.801761	up
Pard6a	3.5691e-07	7.39695e-06	0.82049	up
Gfod2	1.21828e-29	5.11647e-27	1.3287	up
Ddx28	1.16766e-11	5.85535e-10	1.03202	up
Cog8	4.8555e-08	1.22107e-06	0.64729	up
Psmd7	2.1862e-06	3.69476e-05	0.590422	up
Znrf1	1.00993e-23	2.38954e-21	0.840915	up
Terf2ip	9.50178e-10	3.48516e-08	0.69941	up
Atmin	8.84468e-16	8.20894e-14	0.685154	up
Usp10	3.22943e-12	1.78458e-10	0.713663	up
Galns	0.000513498	0.0038356	0.699376	up
Exoc8	2.83508e-31	1.36076e-28	0.969366	up
Sipa1l2	1.31707e-19	1.958e-17	0.869084	up
Alkbh8	2.39935e-12	1.34805e-10	0.591884	up
Gm32014	1.46514e-06	2.59904e-05	1.95637	up
Endod1	2.0219e-11	9.84521e-10	0.649462	up
Kdm4d	3.13308e-06	5.05112e-05	1.04207	up
Fut4	0.00634445	0.0291921	0.824918	up
Olfm2	8.27471e-14	5.84063e-12	1.01659	up
Pde4a	1.82842e-11	8.98119e-10	0.624617	up
Cdkn2d	1.27641e-16	1.33183e-14	0.950134	up
Elof1	1.93392e-07	4.27941e-06	0.634689	up
Adamts8	1.86333e-08	5.13991e-07	1.22258	up
Amica1	0.00692306	0.0313341	1.12872	up
Tmprss5	0.00140316	0.00873997	0.953583	up
Timm8b	1.537e-05	0.000198007	0.617468	up
Gm6981	2.2465e-05	0.000273669	1.40507	up
Cib2	1.30968e-07	3.00975e-06	0.74436	up
Peak1	2.00594e-14	1.54577e-12	0.680853	up
Hcn4	2.06213e-12	1.17829e-10	0.966884	up
Fem1b	3.73237e-24	9.08697e-22	0.804981	up
Pygo1	2.97719e-15	2.56481e-13	1.04531	up
Rn7sk	2.73477e-09	8.869e-08	0.609413	up
Mb21d1	0.00051706	0.00385706	1.2504	up
Rwdd2a	0.000206333	0.00180531	0.633941	up
Ankrd34c	5.54232e-27	1.79049e-24	1.26534	up
Slc35g2	2.1768e-27	7.46287e-25	0.984734	up
1300017J02Rik	1.70674e-12	9.95542e-11	2.90021	up
Rbm15b	5.38786e-23	1.16039e-20	1.02572	up
Sema3f	5.85477e-05	0.000614715	0.671731	up
Fam212a	0.000151453	0.00139335	1.21445	up
Ccdc71	4.6107e-26	1.3128e-23	1.22439	up
Ccdc51	0.0101834	0.0420323	0.817636	up
Pth1r	1.25297e-07	2.88733e-06	1.06043	up
Osbpl10	4.79485e-08	1.20763e-06	0.714676	up
Higd1a	1.4006e-13	9.68256e-12	0.674643	up
Pomgnt2	6.56165e-34	4.08256e-31	1.1329	up
Gm39463	0.0193197	0.068789	0.709553	up
Snrk	9.10999e-17	9.87347e-15	0.735216	up
LOC108167692	3.81067e-07	7.84503e-06	1.36739	up
Dgkk	1.08777e-05	0.00014654	0.767201	up
Usp27x	2.52848e-23	5.58893e-21	1.36801	up
Ppp1r3f	5.87813e-22	1.13502e-19	1.18668	up
Glod5	1.7989e-05	0.000226535	2.30903	up
Suv39h1	1.08816e-08	3.14091e-07	0.681928	up
Tbc1d25	0.000153745	0.0014098	0.675163	up
B630019K06Rik	2.38791e-11	1.14941e-09	0.724704	up
AA414768	8.12771e-06	0.000115319	0.731415	up
Zfp300	0.00118892	0.00763187	0.595903	up
Nkrf	1.05248e-11	5.30951e-10	0.61611	up
Dcaf12l2	0.000698715	0.00494428	0.973955	up
Rab33a	1.49961e-05	0.000194532	0.632063	up
Cxx1a	0.000489691	0.00368611	0.690904	up
Cxx1b	8.61528e-13	5.24377e-11	0.690434	up
Gm39514	1.79379e-06	3.10339e-05	1.59173	up
Gm715	1.2499e-07	2.88422e-06	1.55008	up
Sox3	0.009592	0.0400338	0.992805	up
Cdr1	0.00105258	0.00687225	0.951141	up
Gm4988	0.00745557	0.0333013	0.852902	up
Ldoc1	0.000297904	0.00244003	1.35817	up
F8a	2.70753e-10	1.07782e-08	0.904836	up
Pdzd4	1.86714e-15	1.67733e-13	0.812362	up
L1cam	1.22383e-10	5.25809e-09	0.698246	up
Gab3	0.0259521	0.0858026	0.683491	up
LOC102640468	1.98852e-05	0.000246532	1.41831	up
Slc7a3	0.000263936	0.00220371	0.592667	up
Nlgn3	2.49869e-21	4.56256e-19	0.780923	up
Rpl36a	0.0210419	0.0735197	0.615474	up
Rgag1	0.000274334	0.00227695	0.913009	up
Trpc5	9.44836e-07	1.76359e-05	0.720455	up
Alas2	0.00156493	0.00953202	0.802419	up
Foxr2	0.0176459	0.0642188	1.07642	up
Rai2	9.72401e-08	2.31379e-06	0.984082	up
Egfl6	0.021135	0.073799	0.587134	up
Frmpd4	1.09388e-14	8.79237e-13	0.723276	up
3110035E14Rik	6.36482e-10	2.38666e-08	-0.772992	down
Mcmdc2	0.00775937	0.0343568	-1.2103	down
Terf1	0.000522034	0.00388209	-0.807397	down
LOC108167615	0.000931381	0.00622861	-1.5592	down
Pi15	0.0350694	0.107506	-0.790871	down
Gm28822	1.32326e-07	3.03266e-06	-1.77154	down
Gm20172	0.0405498	0.119247	-0.833416	down
Gm33533	5.75953e-06	8.62104e-05	-1.27806	down
2010300C02Rik	0.00709868	0.0319621	-0.599273	down
Gm16150	0.0352724	0.107931	-0.847355	down
Npas2	8.56155e-06	0.000119855	-0.753178	down
Slc9a4	0.000311879	0.00253444	-2.17524	down
Pantr2	0.00286034	0.0153615	-1.11148	down
Dnah7b	8.25386e-07	1.56851e-05	-0.592242	down
Dnah7c	0.00181252	0.0106913	-0.697516	down
Gm33795	0.036999	0.111568	-1.66229	down
Aox4	0.000816734	0.00562769	-1.16467	down
Clk1	2.17753e-07	4.73014e-06	-0.676935	down
Ino80dos	0.0426622	0.123951	-0.659776	down
Slc11a1	1.20362e-05	0.000160219	-1.25731	down
Asic4	0.000216696	0.00188517	-0.784596	down
Mogat1	0.000680841	0.00484166	-1.87606	down
Kcnj13	0.00229383	0.0128949	-0.737073	down
Ngef	7.941e-08	1.92776e-06	-1.12871	down
Gm28499	0.00259036	0.0142347	-0.956476	down
Col6a3	0.000120119	0.00114411	-1.01101	down
Gm41920	0.0147197	0.0557808	-1.03769	down
Panct2	0.000431385	0.0033136	-0.933084	down
B230216N24Rik	0.00667207	0.0303833	-0.782947	down
Gm37053	0.000285586	0.00235637	-1.10524	down
Serpinb8	0.00879054	0.0375005	-0.831705	down
Gm32810	0.00412144	0.0207108	-1.0804	down
Gm41941	0.00405731	0.0204804	-1.4474	down
Mir128-1	0.0439141	0.126668	-0.895098	down
Gm41949	0.0033039	0.0173228	-0.617125	down
Mcm6	0.000183651	0.00163235	-0.717499	down
Rab7b	0.00174801	0.0103989	-0.951292	down
Gm19461	4.24001e-06	6.62586e-05	-1.10494	down
Zbed6	4.22924e-10	1.63703e-08	-0.693266	down
Ptprv	0.000106473	0.00103486	-1.65791	down
Ptpn7	4.7619e-08	1.20293e-06	-2.95692	down
5730559C18Rik	0.0058998	0.0276183	-0.76034	down
Kif14	0.015654	0.0585683	-1.32676	down
Gm4258	0.000603322	0.00440278	-0.823519	down
4930596I21Rik	0.00361474	0.0186556	-1.43607	down
Rgs2	0.000157796	0.00144145	-0.601888	down
LOC108167732	0.0192463	0.0685578	-0.850082	down
Ivns1abp	2.10947e-09	7.11586e-08	-0.725169	down
Ncf2	0.0181319	0.065481	-0.656562	down
Shcbp1l	0.00403956	0.0204153	-1.07074	down
LOC108167738	0.0236655	0.0802822	-1.1428	down
4930558K02Rik	7.20146e-05	0.000735425	-1.59179	down
F5	0.000314015	0.00254838	-0.765034	down
Gm20743	0.0192623	0.0686004	-0.853189	down
Cd247	0.0161719	0.0599851	-0.807489	down
Rxrg	2.37802e-08	6.37136e-07	-1.97872	down
LOC108167746	0.0262499	0.0865434	-0.693024	down
Fcer1g	0.00130739	0.00824431	-1.80736	down
Igsf9	0.0295066	0.0947403	-0.778986	down
Aim2	0.00185157	0.0108605	-0.789968	down
Chml	1.59037e-14	1.24263e-12	-0.917674	down
LOC108167749	1.6375e-05	0.000209348	-0.827236	down
1700047M11Rik	0.000137302	0.0012857	-0.758656	down
Gm37896	0.00288929	0.0154972	-1.71636	down
Gm3837	0.0123282	0.0486039	-1.44669	down
Tatdn3	0.000726535	0.00509606	-0.644087	down
Dtl	0.00364262	0.0187592	-1.24472	down
Iyd	1.2545e-08	3.578e-07	-1.63048	down
Rmnd1	4.39635e-05	0.000481449	-0.744806	down
BC020402	0.0222669	0.0767655	-0.680409	down
Gm28905	1.8874e-15	1.67759e-13	-2.35861	down
LOC102634128	1.16225e-11	5.8457e-10	-3.22089	down
Gm20655	0.0150301	0.0567011	-0.868559	down
LOC108167796	2.04625e-05	0.000252546	-0.807468	down
Pde7b	4.20919e-07	8.53953e-06	-0.671754	down
Snora33	0.0106539	0.0434616	-1.26377	down
Enpp3	0.00411697	0.0206996	-1.30784	down
Samd3	0.00119833	0.00768056	-1.39608	down
Rsph4a	0.00875405	0.037382	-0.650496	down
Nt5dc1	0.000658356	0.00471831	-0.712184	down
Lama4	0.0123177	0.048574	-0.640817	down
Fam229b	0.000485187	0.00365992	-0.858545	down
Gm16365	0.00340972	0.0177888	-1.27454	down
Gm32234	0.000181511	0.0016159	-1.45902	down
Gpr6	0.000393157	0.0030834	-2.04107	down
Gm38485	0.000141664	0.00131846	-0.69903	down
Gm5079	0.000247365	0.00209345	-1.7741	down
Aim1	4.2768e-09	1.33543e-07	-1.28847	down
Bves	0.012684	0.0495991	-0.695261	down
Lilrb4a	8.56903e-07	1.61933e-05	-3.16572	down
Gm3902	0.00411558	0.0206996	-1.07251	down
Man1a	2.70232e-07	5.73186e-06	-0.915501	down
Gm40668	0.00870915	0.0372657	-1.35894	down
Gm26947	0.00132851	0.00835244	-1.38572	down
Srgn	0.0133862	0.0516836	-0.778583	down
Ccar1	2.78834e-05	0.000328711	-0.64763	down
Dna2	0.0163177	0.0603663	-0.890462	down
Egr2	0.000160602	0.00146072	-1.43571	down
1700040L02Rik	0.00444992	0.0219566	-1.06545	down
A930033H14Rik	0.0292228	0.0940087	-0.602497	down
Adora2a	0.000480395	0.00362541	-1.17858	down
Col6a1	0.000905228	0.00608521	-1.16192	down
Gm17769	0.000301452	0.00246548	-1.37146	down
Tspear	3.12774e-05	0.000361616	-1.09814	down
Gm40705	8.7156e-05	0.000865353	-1.7431	down
Gm30400	0.00229522	0.0128955	-0.804625	down
E130317F20Rik	0.00306001	0.0162212	-0.636202	down
Gng7	7.42396e-10	2.7653e-08	-1.41359	down
LOC102635133	0.000106511	0.00103486	-1.15196	down
Glt8d2	0.0203276	0.0716949	-0.926361	down
Gm6713	3.60492e-05	0.000408355	-2.96582	down
Gm5174	0.0101145	0.0418198	-1.21519	down
Stab2	0.0159267	0.0593507	-1.03256	down
Nup37	0.0147797	0.0559323	-0.646352	down
Ccdc53	0.00659389	0.0301335	-0.610635	down
Slc17a8	7.37671e-08	1.8038e-06	-1.27673	down
Mir1931	0.0266216	0.0875349	-0.894072	down
Gm32898	1.05125e-18	1.42419e-16	-3.43019	down
Gm10754	2.09423e-11	1.01679e-09	-3.31642	down
Gm34574	0.0019587	0.0113541	-1.47333	down
Nts	0.0193696	0.0689358	-0.828848	down
LOC108167831	0.000477028	0.0036081	-1.04433	down
Gm29674	8.2331e-05	0.000824733	-2.54825	down
Kcnc2	1.14685e-12	6.90534e-11	-0.758771	down
LOC108167757	0.0423819	0.123349	-0.993269	down
Best3	0.0372587	0.112171	-0.674763	down
Lyz2	5.02957e-33	2.81639e-30	-2.64915	down
Gm40780	0.00462547	0.0226703	-0.591812	down
Irak3	0.0341912	0.105507	-0.810129	down
LOC108167760	0.0108586	0.0440932	-0.711772	down
Gm35816	0.043914	0.126668	-0.770787	down
Gm29997	0.00994272	0.0412414	-0.669089	down
Avil	0.023635	0.0802096	-0.706403	down
Arhgap9	4.81655e-05	0.000520342	-1.79611	down
Pmel	0.0268663	0.0881842	-0.996851	down
Sfi1	0.000501431	0.00376219	-0.644446	down
8430429K09Rik	0.0158386	0.0591406	-0.744713	down
LOC108167878	0.0016122	0.00978447	-0.799789	down
Mir7651	0.0334671	0.103998	-1.08347	down
Myo1g	0.00125357	0.00796473	-1.40119	down
Gm11992	0.0210562	0.0735543	-0.586235	down
LOC102631979	2.06145e-05	0.000254074	-0.764027	down
Fbxo48	0.0475514	0.134277	-0.955149	down
Meis1	0.0128107	0.0500325	-0.655595	down
Commd1	0.00185231	0.0108611	-0.767665	down
Rel	5.95833e-05	0.000624027	-0.980666	down
5730522E02Rik	0.0499428	0.138929	-0.806265	down
D630024D03Rik	0.00837551	0.0362531	-1.55864	down
Lcp2	0.000281785	0.00232729	-1.13189	down
LOC108167895	2.87536e-07	6.06824e-06	-1.14608	down
Tgtp1	0.0189029	0.0677086	-0.920348	down
LOC108167897	0.0128591	0.0501439	-1.40519	down
Gm39819	4.04993e-07	8.25665e-06	-1.86738	down
Clk4	8.78005e-07	1.6554e-05	-0.602825	down
Tcf7	0.0177593	0.0645615	-0.735699	down
Gdf9	0.0165353	0.0609827	-0.982403	down
Gpx3	2.34821e-05	0.000284674	-1.09951	down
Gm39826	0.000321667	0.00260168	-1.87519	down
Gm39828	0.0265815	0.0874264	-1.12152	down
Obscn	5.36235e-14	3.91661e-12	-1.93756	down
Gm38501	0.00279251	0.0150695	-0.829196	down
Gm12279	0.0387673	0.11547	-0.802308	down
Arhgef15	0.000160447	0.00146072	-0.708094	down
Chrnb1	0.000277853	0.00229856	-2.1543	down
G630025P09Rik	0.0226874	0.0777649	-1.01372	down
Gm12339	0.0448551	0.128741	-1.16745	down
LOC108167850	4.06725e-07	8.2819e-06	-2.01346	down
BC030499	0.0250187	0.08349	-0.637889	down
Nos2	0.000126964	0.00120229	-1.91775	down
Lgals9	0.0197156	0.0698741	-0.920658	down
Ccl7	0.000163494	0.00148542	-2.14984	down
Slfn8	0.0211483	0.0738291	-0.817847	down
Slfn2	0.00100626	0.00663431	-1.79317	down
Slfn4	3.44946e-11	1.61864e-09	-4.16405	down
Ccl9	3.6856e-12	2.01676e-10	-1.58893	down
Ccl3	4.2141e-07	8.53953e-06	-2.55068	down
Ccl4	4.04233e-05	0.000449419	-2.2614	down
Gm11478	0.000965897	0.00641095	-1.31663	down
Prr11	0.0305198	0.0970933	-0.813709	down
Hsf5	0.038438	0.114935	-0.70582	down
Trim25	0.0027166	0.0147499	-0.618094	down
Gm35002	0.00269382	0.0146593	-0.594979	down
Fam117a	0.000420041	0.00323901	-0.811515	down
Ngfr	0.00275553	0.0149131	-0.672793	down
Skap1	0.0457235	0.130542	-1.06893	down
Fbxo47	0.0364578	0.110332	-0.829548	down
Ppp1r1b	6.86983e-11	3.08573e-09	-1.80326	down
Grb7	0.00543907	0.0257746	-1.04813	down
Csf3	2.48128e-14	1.88063e-12	-2.774	down
Top2a	0.0039807	0.0201603	-0.9953	down
Krt10	5.91339e-05	0.000620094	-1.58875	down
Dhx58	0.00265785	0.0145295	-1.08286	down
Kcnh4	2.86703e-05	0.000336805	-1.66413	down
Gm35365	0.0125491	0.0492091	-0.927488	down
Milr1	0.000508264	0.00380326	-1.9356	down
Polg2	0.00819037	0.0357098	-0.693332	down
Rgs9	5.20997e-12	2.76969e-10	-1.97486	down
Gm39443	0.000827958	0.0056887	-0.709873	down
Kcnj2	6.32003e-07	1.22175e-05	-0.973316	down
Cd300lb	1.49369e-05	0.000193914	-2.49558	down
Gm38482	0.0180109	0.0651657	-0.940202	down
Gm33250	0.0113141	0.0454483	-0.633336	down
Aanat	0.0321884	0.101015	-1.22564	down
Sec14l1	2.6043e-09	8.54486e-08	-0.59777	down
Socs3	0.000142677	0.00132495	-1.09598	down
BC100451	0.00316959	0.0167282	-0.857342	down
Cbx2	0.00479335	0.0232996	-0.708207	down
Gm11753	0.00083937	0.00575064	-0.955443	down
Rnf213	0.00169058	0.0101356	-0.677494	down
LOC102640451	0.0169888	0.062395	-0.84051	down
Baiap2	1.11277e-06	2.03631e-05	-1.1019	down
Mir338	0.0172111	0.0630273	-1.21937	down
Gm39491	0.0481011	0.135284	-0.742849	down
Pycr1	0.00052811	0.00392207	-1.1378	down
Ccdc57	0.00117197	0.00755485	-0.754045	down
B3gntl1	0.00499277	0.024048	-0.635982	down
Rad51ap2	0.029106	0.0937406	-1.11237	down
Odc1	6.49128e-10	2.42866e-08	-0.609735	down
F630048H11Rik	8.31031e-06	0.000116824	-0.802653	down
Rrm2	1.80749e-05	0.000227275	-1.3831	down
Pxdn	1.24029e-05	0.000164318	-0.691636	down
F730043M19Rik	7.44754e-06	0.000106841	-1.02777	down
LOC108167997	5.06421e-07	1.00323e-05	-1.09835	down
Dgkb	2.90104e-10	1.144e-08	-1.36695	down
Gm40417	0.0432146	0.12508	-0.624648	down
Foxg1	0.000691907	0.00490436	-0.902754	down
3110039M20Rik	0.0160866	0.059761	-0.767413	down
Srp54a	0.0356433	0.108532	-0.916071	down
Srp54c	0.0274142	0.0896712	-0.611964	down
Nkx2-1	0.0008651	0.0058671	-1.54953	down
Clec14a	0.0131485	0.0510002	-0.733043	down
Abhd12b	8.67009e-31	4.0458e-28	-3.47854	down
Pygl	0.0129735	0.0504146	-0.609029	down
Lrrc9	3.45496e-05	0.000394025	-0.717447	down
4930447C04Rik	0.00276582	0.0149555	-0.724552	down
Akap5	1.40145e-05	0.000183642	-1.12647	down
Zfp36l1	0.000237316	0.00202781	-0.72003	down
Gm4787	0.000412224	0.00319122	-0.792029	down
Adam4	0.00103752	0.00679241	-0.766276	down
Papln	0.0371772	0.112033	-0.780136	down
Bbof1	0.00179847	0.0106405	-0.798022	down
Ift43	0.00183369	0.0107807	-0.712557	down
Cep128	0.00300879	0.0160002	-0.649982	down
Eml5	2.76052e-06	4.52429e-05	-0.728455	down
Gm35463	0.00174062	0.010369	-1.06986	down
LOC108168022	6.01514e-05	0.000628802	-0.753763	down
Gm36375	0.00892583	0.0379599	-0.683529	down
Rps6ka5	8.97228e-10	3.30538e-08	-0.681681	down
Ccdc88c	0.000112089	0.00108218	-0.778252	down
Slc24a4	9.07251e-05	0.000897052	-0.830116	down
Prima1	7.09818e-05	0.000727975	-0.654901	down
Serpina9	1.59007e-07	3.59511e-06	-2.88461	down
Bcl11b	0.00172833	0.0103214	-0.789305	down
Meg3	0.000420488	0.00324027	-0.636034	down
6430411K18Rik	0.0043642	0.0216202	-0.721362	down
Mir341	0.00110259	0.0071598	-1.17542	down
Mir1188	0.000865064	0.0058671	-0.837747	down
DQ267102	0.0120816	0.0478226	-1.05163	down
LOC102638940	0.0441132	0.127111	-0.631698	down
Inf2	9.03356e-06	0.00012521	-0.694041	down
Gm10421	0.00468036	0.0228628	-1.47935	down
Sp8	0.001303	0.00822587	-1.11523	down
2810429I04Rik	0.0183729	0.0661762	-1.05693	down
Mtr	9.10265e-06	0.000125904	-0.622693	down
Actn2	1.02409e-07	2.41964e-06	-2.2433	down
Gm6556	5.88552e-05	0.000617557	-1.26476	down
4933412O06Rik	7.00343e-06	0.000101353	-1.31194	down
LOC108168066	0.00620335	0.0287328	-1.18595	down
Gpx6	6.59826e-05	0.000680191	-3.19641	down
Pgbd1	0.0143459	0.0546403	-0.651885	down
Hist1h4c	0.0031422	0.0166045	-0.789968	down
Hist1h1a	0.0229015	0.0783229	-0.595149	down
Gm34639	4.90579e-05	0.000528962	-2.64331	down
Gm40912	0.00153599	0.00937956	-0.883272	down
LOC108168076	0.0361642	0.109715	-1.05111	down
Gcnt2	0.000836987	0.005739	-0.775841	down
Phactr1	6.01971e-06	8.9419e-05	-0.797159	down
A930002C04Rik	0.000407676	0.00316916	-2.16375	down
Gm35991	0.00188098	0.0110023	-1.2	down
Mirlet7f-1	0.0298581	0.0955948	-1.03021	down
Susd3	0.0226755	0.0777401	-0.987568	down
Syk	0.00975815	0.0406062	-0.612756	down
Drd1	2.28332e-12	1.2915e-10	-2.13011	down
Rgs14	5.26932e-16	5.05824e-14	-1.35814	down
Dok3	0.00832518	0.0361288	-0.636552	down
Mir7-1	0.00237088	0.0132232	-1.26279	down
Gm34354	0.00679786	0.030882	-1.53955	down
Gm34788	0.00263695	0.0144435	-1.46895	down
Etohd2	0.0101551	0.0419361	-0.85939	down
Zfp808	0.0409386	0.120079	-0.650584	down
LOC108168043	0.0246414	0.0826145	-0.973501	down
LOC108168091	0.0323464	0.101416	-0.918165	down
Platr25	4.44153e-05	0.000485042	-1.4104	down
Gm40979	0.031292	0.0989411	-0.737564	down
Gm5141	0.0205339	0.0722105	-0.687669	down
Uqcrb	0.0190676	0.0680367	-0.681329	down
F630042J09Rik	0.00995974	0.0413018	-1.21014	down
Zfp459	0.00353511	0.0183225	-1.23284	down
Zfp87	0.00033161	0.00267181	-0.590882	down
Gm40993	0.0147724	0.0559174	-1.25277	down
Gm40996	0.00196056	0.0113571	-0.700629	down
Zfp825	0.00252288	0.0139048	-0.729349	down
Mctp1	2.08379e-07	4.54617e-06	-0.865423	down
Gm4211	8.8607e-07	1.66873e-05	-1.64571	down
Cetn3	9.66709e-08	2.30351e-06	-0.938982	down
C130071C03Rik	0.00103132	0.00675843	-0.760319	down
LOC108168104	3.08082e-05	0.000357422	-0.791672	down
Atp6ap1l	0.000358447	0.00284842	-1.10866	down
4833422C13Rik	0.0055958	0.0264056	-0.822681	down
Thbs4	9.95756e-07	1.84429e-05	-1.20351	down
Cmya5	0.000518218	0.00386226	-0.880004	down
Homer1	2.0908e-05	0.000257314	-0.603978	down
Gm41024	0.00326672	0.0171439	-0.850936	down
Sv2c	4.00125e-06	6.29963e-05	-0.7802	down
LOC108168109	1.46184e-05	0.000190074	-0.919129	down
Gm41029	1.68766e-06	2.94098e-05	-2.28273	down
Gm41038	0.000405478	0.00315645	-1.23114	down
Naip2	0.0304088	0.0968932	-0.735696	down
Ccnb1	2.39933e-06	4.01059e-05	-2.26698	down
Adamts6	7.14811e-06	0.000103082	-0.708761	down
Cwc27	9.37243e-05	0.000923987	-0.656929	down
Htr1a	0.000920962	0.00617368	-0.952566	down
AI197445	5.19947e-05	0.000554019	-1.59913	down
Plk2	4.56313e-14	3.39186e-12	-0.942175	down
Gm33045	0.0315813	0.0995997	-1.02566	down
Isl1	0.000405889	0.00315818	-0.803222	down
Gm41077	0.0302692	0.0965429	-0.713338	down
LOC108167356	0.038919	0.11585	-1.04371	down
Gm10044	0.0473985	0.133955	-0.820924	down
Synpr	2.74485e-09	8.88453e-08	-0.782815	down
Nek10	0.00043533	0.0033378	-0.685766	down
Rarb	2.50951e-08	6.71294e-07	-1.31539	down
Plau	0.0307402	0.0976154	-0.745277	down
Ccdc66	6.31869e-09	1.90913e-07	-0.930142	down
Gm34996	2.51718e-06	4.1826e-05	-1.34762	down
Gm35566	0.00011275	0.00108636	-1.0865	down
Dnah1	0.00103153	0.00675843	-0.670061	down
LOC108168146	0.0465411	0.132202	-0.641183	down
Chat	2.19799e-05	0.000268343	-1.1211	down
Ptpn20	0.00149075	0.00914652	-1.38648	down
Gm41133	0.0304136	0.0968932	-0.76662	down
Gm31606	0.00272543	0.0147739	-0.784932	down
Gm7233	0.0321657	0.100982	-0.75153	down
Styx	2.00491e-05	0.000248198	-0.838149	down
Lgals3	0.00607295	0.0282754	-0.843714	down
4930572G02Rik	0.0240603	0.081293	-1.36773	down
Rpph1	0.0152184	0.0572701	-0.780362	down
Slc39a2	0.0425136	0.123626	-0.929793	down
Rem2	0.00443903	0.0219263	-0.631591	down
Gm31251	7.35052e-06	0.00010563	-2.11621	down
Gm20687	0.00593956	0.0277703	-0.609028	down
Zfhx2os	0.00992562	0.0412029	-0.868255	down
Ripk3	0.000417665	0.00322739	-1.80207	down
Rnf17	0.00854409	0.0368108	-1.17505	down
3110083C13Rik	0.000853984	0.00581778	-0.943963	down
Spata13	3.47713e-05	0.000396284	-0.609301	down
Dleu2	0.00267176	0.0145818	-0.785251	down
Mir16-1	0.0170462	0.0625646	-1.32325	down
Scara5	0.0396428	0.117185	-0.754498	down
Ebf2	0.00831956	0.0361138	-1.03263	down
4930480K23Rik	0.000794606	0.00549777	-0.672024	down
Egr3	0.00301478	0.0160219	-0.751481	down
Lcp1	7.48505e-06	0.000107108	-0.987972	down
Gm41213	0.0223943	0.0771213	-1.12232	down
4930452G13Rik	0.00259672	0.0142603	-1.45096	down
LOC328448	0.0132698	0.0513912	-1.14913	down
9630013A20Rik	1.41067e-07	3.21982e-06	-1.33121	down
Dach1	1.03517e-06	1.91097e-05	-1.30926	down
Gm33583	9.66249e-06	0.000132183	-1.3153	down
Bora	0.000808188	0.00558084	-0.831657	down
Lmo7	2.17937e-07	4.73014e-06	-0.71442	down
Acod1	2.09647e-25	5.59025e-23	-3.33514	down
Mir17hg	0.0246642	0.0826675	-0.97024	down
4930404K13Rik	0.00184408	0.0108317	-1.56902	down
Gm33473	0.00250573	0.0138284	-0.850609	down
Gm5089	0.00657799	0.0300878	-0.904096	down
Gm15735	0.0321154	0.10088	-0.713932	down
BC037032	0.00669633	0.0304773	-0.906274	down
Fyb	0.0125644	0.0492349	-0.611505	down
Gdnf	0.00170394	0.0101975	-1.21383	down
Il7r	0.012399	0.0488037	-1.03188	down
Prlr	0.00055152	0.00407252	-0.602967	down
C030047K22Rik	0.0225347	0.0773834	-0.914035	down
Gm29975	0.000700655	0.00495175	-0.685498	down
Gm41280	0.00921687	0.0387764	-0.759451	down
Gm31953	6.36739e-05	0.000659062	-0.779578	down
Gm41284	0.000192901	0.00170196	-0.728216	down
Gm41283	0.00516305	0.0246474	-0.739735	down
Fam173b	0.000894088	0.00601754	-0.639957	down
Gm32618	0.00536641	0.0254662	-0.902066	down
Snx31	0.000335616	0.00269503	-0.991853	down
Gm41305	0.0021151	0.0120691	-0.99255	down
Ubr5	1.21255e-16	1.2731e-14	-0.67486	down
Gm41313	0.000936279	0.00625638	-1.30825	down
Kcnv1	0.0105594	0.0431704	-0.621345	down
Samd12	1.44988e-06	2.57469e-05	-0.620273	down
Col14a1	0.000116576	0.00111651	-1.10744	down
Mtbp	5.7779e-05	0.000607023	-1.0552	down
Gm36559	0.0346715	0.106578	-0.593578	down
Peg13	1.27724e-26	3.83149e-24	-0.962172	down
Gm41344	0.000397673	0.00310887	-1.38773	down
Rac2	4.39733e-06	6.83988e-05	-1.67961	down
Kcnj4	3.48437e-05	0.000396443	-0.853485	down
Mei1	0.000732154	0.0051205	-1.86486	down
Shisa8	0.00500459	0.0240757	-1.20905	down
Tspo	0.00226871	0.0127893	-0.767144	down
Phf21b	0.00428263	0.0213357	-0.635278	down
Klhdc7b	0.0374525	0.112632	-1.22793	down
Cpne8	0.00036818	0.00291062	-0.879709	down
Lrrk2	3.40997e-10	1.3291e-08	-0.987759	down
Gm30810	0.000134641	0.00126289	-1.77326	down
Gm31075	0.000204054	0.00178723	-1.40649	down
Gm31370	0.00102917	0.00674822	-0.853827	down
Gm32457	0.0328149	0.102452	-0.801213	down
Slc38a4	0.00482163	0.0234055	-1.74388	down
Gm41395	0.01093	0.0442653	-1.03763	down
Fkbp11	3.94999e-05	0.000440353	-1.91592	down
LOC105246034	0.000765368	0.00531737	-1.76357	down
Kcnh3	5.40746e-06	8.19855e-05	-0.893863	down
Gm35569	0.0187463	0.0672473	-1.15502	down
Krt18	0.0115201	0.0461435	-0.754603	down
Itgb7	0.000158462	0.00144595	-1.44683	down
Espl1	0.000767734	0.00532941	-1.26556	down
Gpr84	0.00992802	0.0412029	-1.29614	down
Itga5	0.000362603	0.002876	-1.00997	down
Pde1b	3.65899e-06	5.79881e-05	-0.753935	down
LOC108168281	0.0234752	0.0798948	-0.837346	down
Tfap4	0.0121442	0.0480139	-0.67788	down
Gm41414	0.00569767	0.0267959	-0.67313	down
1700123O21Rik	0.00165841	0.0099937	-1.2676	down
Efcab1	1.18041e-10	5.11074e-09	-0.931183	down
Prkdc	2.31071e-11	1.11545e-09	-0.586677	down
Gm5481	0.0223783	0.0770827	-1.03567	down
Gm34340	0.000246692	0.0020888	-1.60206	down
Rimbp3	0.0498854	0.138792	-0.643543	down
Scarf2	0.0303839	0.0968352	-0.748235	down
Car15	1.61302e-07	3.64208e-06	-1.24951	down
4933432I09Rik	0.00167565	0.0100569	-1.69065	down
Gp1bb	0.00121644	0.00776407	-0.841372	down
2510002D24Rik	0.00863181	0.0370669	-0.640655	down
LOC108168286	0.00151417	0.00926801	-1.28105	down
Ehhadh	0.00774867	0.0343185	-0.61474	down
1300002E11Rik	6.76792e-09	2.04119e-07	-0.963856	down
Rfc4	0.0335885	0.104221	-0.586058	down
Sst	0.0333073	0.103578	-0.585204	down
Gmnc	0.000160532	0.00146072	-0.956528	down
LOC108168283	0.000176372	0.00157767	-0.867031	down
Atp13a5	0.0061896	0.0286918	-0.598174	down
Gm32679	0.00332725	0.0174235	-1.27019	down
Gm15742	0.0446535	0.128294	-0.745227	down
LOC108168306	0.00978678	0.0407051	-0.625199	down
Adcy5	0.000471665	0.00357581	-0.618132	down
Hcls1	0.000257308	0.00215802	-0.942195	down
Gramd1c	0.0371262	0.111932	-0.71678	down
LOC105246114	0.0185651	0.0667114	-0.906788	down
Tmprss7	0.0353667	0.108042	-0.681551	down
Ift57	2.44329e-05	0.000293177	-0.612097	down
Dubr	4.45859e-05	0.000486047	-0.905876	down
Alcam	4.14451e-09	1.29895e-07	-0.731935	down
Gm41461	0.00791715	0.0348077	-0.731806	down
Abi3bp	0.000461381	0.00350712	-1.84352	down
LOC108167373	0.0311956	0.0986919	-0.864225	down
Gm33475	0.0245585	0.0824293	-1.11661	down
Gm41466	0.0112464	0.0452416	-0.851416	down
9330155M09Rik	0.00047746	0.00360974	-0.821929	down
Btg3	0.00317087	0.0167297	-0.87095	down
Gm36712	0.0209883	0.0733934	-1.17931	down
Setd4	0.0117601	0.0468146	-0.630038	down
Pcp4	4.27614e-07	8.60298e-06	-0.824331	down
Tiam2	8.73548e-06	0.000121782	-0.759636	down
Ldhal6b	0.00451123	0.0222241	-1.35147	down
Tmem181b-ps	0.000568614	0.00417489	-0.915783	down
Tmem181c-ps	0.0297404	0.0952726	-1.89901	down
LOC102640250	0.000339539	0.00272004	-1.49366	down
Gm1604a	0.000811128	0.00559595	-0.79939	down
LOC108167375	0.00285774	0.0153525	-0.614123	down
Pde10a	1.00217e-09	3.65989e-08	-1.44508	down
Gm34321	6.4198e-07	1.23961e-05	-1.69083	down
A230009B12Rik	0.00834816	0.0361835	-0.792643	down
C030013G03Rik	0.00342429	0.0178482	-1.69387	down
Gm34567	8.92843e-07	1.67773e-05	-1.84015	down
Prdm9	0.000252669	0.00212498	-1.15962	down
Zfp97	0.0109138	0.0442317	-1.12774	down
Gm6712	5.56238e-05	0.000586213	-0.951012	down
Has1	0.0468175	0.132741	-0.949328	down
Zfp760	5.74585e-05	0.000604033	-0.668063	down
2210404O09Rik	0.0259722	0.0858176	-0.623019	down
Zfp943	3.67101e-09	1.1592e-07	-0.889616	down
Gm4944	7.40473e-05	0.00075116	-0.707496	down
Gm7072	5.07724e-05	0.000543611	-0.680413	down
Gm16386	0.00255306	0.0140573	-0.660366	down
4833447I15Rik	0.0431647	0.125015	-0.921302	down
Rab26	0.00413077	0.0207452	-0.633054	down
Sstr5	0.0078842	0.0347083	-1.4987	down
Gm10012	0.000408102	0.00316954	-1.45784	down
4930539E08Rik	0.00219068	0.0124021	-0.983183	down
Cpne5	0.00785577	0.0346371	-0.664561	down
Glp1r	0.0206832	0.0725834	-0.757824	down
Zfp472	0.00633222	0.0291649	-0.638441	down
Psmb9	0.0147718	0.0559174	-1.16112	down
BC051142	0.0437351	0.126282	-0.692421	down
D17H6S56E-5	0.00242094	0.0134534	-0.716472	down
Msh5	0.0050735	0.0243097	-1.5823	down
Tnf	6.52692e-11	2.95541e-09	-3.67805	down
Adgrf4	9.26257e-06	0.000127857	-1.30103	down
Adgrf2	8.44842e-14	5.93828e-12	-1.60609	down
E130008D07Rik	8.67073e-05	0.000862664	-1.50614	down
Gm34857	0.00892788	0.0379599	-1.38187	down
Gm34917	0.000837382	0.00573936	-0.758724	down
Dazl	0.00118005	0.00758993	-1.0222	down
Slc5a7	2.69618e-06	4.43615e-05	-0.822895	down
Pot1b	0.000127749	0.00120905	-0.612233	down
Zfp959	0.00041031	0.0031834	-0.610299	down
Zfp119b	0.00467868	0.0228613	-0.719658	down
Rfx2	0.00567242	0.0267071	-0.855201	down
Dennd1c	0.0183984	0.0662397	-1.08595	down
Vav1	0.0166342	0.0612264	-0.625948	down
LOC108168326	0.0190358	0.0679659	-0.686514	down
Gm41607	1.31087e-06	2.35775e-05	-0.952833	down
LOC108168323	0.000191169	0.00169024	-0.866568	down
4930405O22Rik	0.000643512	0.00463874	-0.940267	down
Ptprm	7.087e-12	3.69734e-10	-0.749912	down
Tgif1	0.018684	0.0670524	-0.896757	down
Cebpz	1.95707e-05	0.000242992	-0.628703	down
Cdkl4	0.00188257	0.0110077	-0.70874	down
F420015M19Rik	0.00232602	0.0130293	-1.15676	down
Gm34801	0.00247368	0.0136785	-1.65465	down
Gm35125	0.0461241	0.131351	-1.57044	down
Gm36279	0.01723	0.0630741	-1.05112	down
Gm36826	0.0266644	0.0876587	-0.862417	down
Gm30510	0.00066402	0.00475468	-1.27369	down
Lhcgr	0.0305121	0.0970933	-1.03676	down
LOC102634481	0.00303738	0.0161186	-0.674922	down
Map3k8	0.00503842	0.0241968	-0.771759	down
9430020K01Rik	9.10613e-06	0.000125904	-0.670311	down
Gm32547	0.000122659	0.00116613	-1.24034	down
Mocos	0.0478112	0.134784	-0.620061	down
Gm41678	0.00299689	0.0159535	-1.08429	down
4933408B17Rik	0.0429174	0.124498	-0.802052	down
Eif4ebp3	0.00107213	0.00698902	-1.07109	down
Cd14	3.60757e-16	3.54407e-14	-2.04221	down
Pcdhb2	0.00385319	0.0196275	-0.881113	down
Pcdhb9	2.23242e-06	3.76152e-05	-0.784118	down
Pcdhb15	4.41082e-05	0.000482405	-0.993476	down
Pcdhb16	1.13578e-16	1.2e-14	-0.97801	down
Pcdhb18	1.17013e-06	2.12968e-05	-0.717097	down
Pcdhb19	3.56062e-09	1.12646e-07	-0.726974	down
Pcdhgb1	0.0256786	0.0851844	-0.686895	down
Pcdhgc5	1.98563e-05	0.000246356	-0.672153	down
Gm41705	0.0119041	0.0472202	-0.636464	down
Gm15337	0.0357093	0.108674	-0.950739	down
Sh3rf2	1.79138e-08	4.97412e-07	-2.16007	down
LOC108167376	0.00872996	0.0373087	-0.915734	down
Stk32a	0.00272185	0.0147723	-0.775826	down
Gm34982	0.000169223	0.00152591	-0.69466	down
Adamts19	8.28225e-06	0.000116527	-0.823326	down
Iigp1	0.0467319	0.132542	-0.931968	down
LOC108168390	0.00105071	0.00686805	-1.0869	down
Atp8b1	6.08445e-05	0.000635256	-1.17585	down
Gm41760	0.00322269	0.0169499	-1.16369	down
Tubb6	8.72616e-05	0.000865353	-1.52818	down
LOC108168382	0.000654779	0.00470271	-0.837728	down
Myo5b	6.31863e-06	9.28667e-05	-0.868437	down
LOC102634716	0.0482404	0.135471	-0.92283	down
Neto1	1.9423e-06	3.32946e-05	-0.72053	down
LOC108168395	0.00027213	0.00225977	-0.763813	down
Npas4	3.52645e-06	5.60462e-05	-0.84875	down
Rin1	5.40553e-06	8.19855e-05	-1.21815	down
1700020D05Rik	0.0133527	0.0516017	-0.891447	down
Malat1	6.69279e-07	1.28936e-05	-0.603135	down
Neat1	0.00085482	0.00582088	-0.628281	down
Frmd8os	0.00914767	0.0386061	-1.42972	down
Gm10814	0.0273133	0.0894069	-0.902437	down
LOC102634533	0.0150163	0.056662	-0.782287	down
Fermt3	0.00529158	0.025133	-0.712065	down
LOC108168408	0.00205083	0.0117624	-0.831993	down
Snhg1	0.00109328	0.00710484	-0.744107	down
LOC102640359	0.00661556	0.0302161	-1.26936	down
Lrrc10b	1.52343e-07	3.45839e-06	-1.31672	down
Slc15a3	4.06659e-05	0.000451816	-1.36414	down
Lpxn	0.00261217	0.0143311	-0.883763	down
Trpm6	4.25281e-09	1.33041e-07	-0.95949	down
Gda	2.61249e-06	4.32813e-05	-1.04025	down
Gm38486	0.000873235	0.00591034	-1.14592	down
Gm33649	0.00363955	0.0187494	-0.70067	down
Mir1192	0.0460658	0.131296	-0.775191	down
Gm35438	0.0382006	0.11437	-0.609348	down
4430402I18Rik	0.0118983	0.0472188	-0.594152	down
Plgrkt	0.00770712	0.0341746	-0.603916	down
Rnls	0.0286858	0.0926896	-0.702907	down
Lipo3	2.16971e-07	4.72266e-06	-0.76633	down
Fas	0.0135233	0.0520455	-1.13221	down
Gm32960	1.29997e-07	2.99154e-06	-2.51651	down
Opalin	1.83408e-08	5.0759e-07	-0.628141	down
Pik3ap1	0.00203057	0.011678	-0.778018	down
Kcnip2	8.21465e-06	0.000115965	-0.982144	down
AA387883	0.0187231	0.0671783	-1.28739	down
Gm16299	0.000231949	0.00199256	-1.63059	down
Gm31356	2.71223e-09	8.83358e-08	-1.40669	down
Gm32718	3.38812e-07	7.07043e-06	-1.68491	down
6720468P15Rik	0.00077062	0.00534502	-0.887021	down
LOC108168411	0.000111437	0.00107774	-1.19292	down
Vax1	0.0450563	0.12912	-0.904723	down
Zfp950	2.64387e-14	1.98279e-12	-1.06864	down
Gm39752	0.0124494	0.0489667	-0.802667	down
5031426D15Rik	3.07052e-06	4.95502e-05	-1.14387	down
Gm10855	0.000561873	0.00413806	-0.918714	down
Gm13315	0.00372165	0.0190843	-1.11282	down
Gm33002	0.026328	0.0867564	-0.59616	down
Gm33534	0.000496117	0.00372565	-1.15646	down
Gm3230	3.22321e-06	5.1716e-05	-1.85492	down
Enkur	0.00143781	0.00888986	-1.02705	down
Apbb1ip	0.010001	0.0414322	-0.975141	down
Il1rn	7.17624e-08	1.75991e-06	-2.99875	down
Mir7664	0.0369556	0.111497	-0.94971	down
Ccdc187	1.12463e-05	0.000150867	-0.782694	down
Snora17	0.000739859	0.00516794	-1.51012	down
Gm36591	0.0378485	0.113546	-0.661753	down
F730016J06Rik	0.00873748	0.0373299	-1.18253	down
Spaca9	0.000419357	0.00323823	-1.97748	down
Cfap77	0.0384555	0.114949	-0.952491	down
Gm32316	0.0378159	0.113482	-0.91393	down
1700001O22Rik	0.00918422	0.0386875	-1.14551	down
LOC105244124	0.0243077	0.0817835	-1.0336	down
Cutal	0.0363034	0.110004	-0.977128	down
Stom	3.44782e-09	1.09489e-07	-0.838476	down
Gm13446	0.019377	0.0689358	-0.617235	down
Gpr21	0.00220516	0.0124687	-0.664027	down
LOC108168750	0.0022794	0.0128363	-1.4071	down
Vis1	0.0339438	0.105013	-1.00597	down
Neb	1.85052e-05	0.000231818	-1.35926	down
LOC108168756	0.0152502	0.0573512	-1.4721	down
Gm33594	0.0201614	0.0712135	-0.665314	down
LOC108168762	0.000818984	0.00563857	-0.97075	down
Dpp4	0.0117919	0.0468967	-0.67438	down
Gm13629	0.000845277	0.0057784	-0.681246	down
Scn7a	1.10969e-05	0.000149253	-0.873012	down
Mir7224	0.029995	0.0958801	-1.0694	down
LOC108168764	0.0083616	0.0362307	-0.904067	down
Ccdc173	0.00245373	0.0135816	-0.883902	down
Myo3b	0.00622797	0.0288092	-0.962865	down
Metap1d	3.40224e-07	7.08996e-06	-0.717541	down
Dlx1	0.00797151	0.0350375	-0.873766	down
Dlx1as	6.14755e-05	0.000639856	-1.21243	down
Cdca7	0.000528779	0.0039253	-0.849459	down
Ttn	0.00290813	0.0155784	-0.994484	down
Gm39862	5.18847e-05	0.000553404	-1.28052	down
Gm35266	0.0110324	0.0446047	-0.709446	down
Slc43a3	0.0091735	0.0386617	-0.833777	down
Ddb2	0.000201608	0.00176949	-0.638941	down
Chrm4	8.38902e-06	0.000117734	-1.40492	down
Mir1955	0.0477029	0.134615	-1.06253	down
Gm39883	0.000808273	0.00558084	-0.722589	down
LOC105244251	0.000442192	0.00338886	-0.692356	down
Cd59b	0.0472629	0.133652	-0.798748	down
Cd59a	0.000256895	0.00215563	-0.623855	down
Gm39897	3.78621e-06	5.98349e-05	-0.869184	down
Dcdc5	0.0284915	0.0922036	-0.694418	down
C130023O10Rik	0.0039024	0.0198116	-0.687512	down
Ano3	1.64426e-07	3.70266e-06	-1.30773	down
Meis2	6.30798e-07	1.22083e-05	-1.21126	down
LOC108168785	0.000967275	0.00641249	-1.35201	down
Ankrd63	5.53977e-06	8.33894e-05	-1.78798	down
Knstrn	0.0135155	0.0520322	-1.12236	down
Casc5	0.00613201	0.0284877	-1.27539	down
Sptbn5	0.00961322	0.0400726	-0.787333	down
Snap23	2.38064e-05	0.000286702	-0.621243	down
B2m	0.0012684	0.00803767	-0.668467	down
Duox2	0.00617943	0.0286526	-1.38284	down
Fgf7	0.00713137	0.0320664	-1.51438	down
Mir3473g	0.00630426	0.0290789	-1.13588	down
Ncaph	0.0139556	0.0533519	-1.06774	down
Gm39923	0.0242858	0.0817426	-0.986845	down
Pdyn	8.1926e-30	3.52891e-27	-2.02365	down
Fastkd5	3.95428e-07	8.09111e-06	-0.767717	down
Siglec1	3.59123e-11	1.67581e-09	-2.25635	down
Mir103-2	0.0146627	0.0556273	-1.21139	down
5330413P13Rik	0.00739523	0.0330669	-1.05386	down
LOC102634483	0.0241926	0.0816252	-1.17173	down
Gm39941	7.68139e-05	0.000775478	-0.897966	down
Lamp5	3.0331e-06	4.90933e-05	-1.27885	down
Kiz	0.00822996	0.0358267	-0.593575	down
Ccm2l	0.0214557	0.0745933	-0.718416	down
LOC102636309	9.37156e-06	0.000128832	-0.940339	down
Rbl1	0.00992241	0.0412029	-0.605645	down
LOC108168812	0.0216019	0.0750084	-0.738346	down
Pabpc1l	0.00708644	0.03192	-1.28528	down
LOC108168813	0.00175929	0.0104506	-0.929286	down
LOC108168816	0.0069872	0.0315617	-0.711348	down
Mc3r	0.00504304	0.0242121	-0.974656	down
Gm40010	0.0143183	0.0545549	-1.01496	down
Gm30189	0.0456191	0.130318	-0.999915	down
Zfp831	8.2009e-06	0.000115868	-1.05778	down
Gm14391	3.62502e-08	9.42674e-07	-0.785561	down
Gm14295	1.50312e-05	0.000194687	-0.738488	down
Gm14326	5.37384e-07	1.05585e-05	-0.67192	down
Zfp971	4.22125e-07	8.54372e-06	-0.678419	down
Sycp2	0.00942316	0.0395255	-0.847652	down
Oprl1	1.61368e-12	9.47838e-11	-0.961027	down
E2f5	3.48036e-05	0.000396383	-0.797608	down
Gm30223	0.000239068	0.00203863	-0.71421	down
Gm30340	2.12866e-05	0.000261282	-0.602093	down
Gm30789	0.0158728	0.0592021	-0.881083	down
A830092H15Rik	0.00340406	0.0177695	-0.734599	down
Ect2	0.0116862	0.0466089	-0.774246	down
Ccna2	8.11095e-06	0.000115178	-1.36851	down
Gm35856	0.00243856	0.0135244	-1.76085	down
Bbs12	7.23904e-05	0.000737916	-0.644885	down
Intu	1.58989e-05	0.00020435	-0.651282	down
Gm40041	0.000680167	0.00483953	-1.00243	down
Sclt1	2.98812e-06	4.84531e-05	-0.801265	down
Mgst2	0.0222255	0.0766822	-1.25218	down
Postn	0.0296036	0.0949429	-0.752891	down
Gm40055	0.000166345	0.001504	-2.02646	down
Gm40062	0.0467128	0.132531	-0.859502	down
Kcnab1	3.80807e-05	0.000427905	-0.667193	down
Trim59	5.31526e-17	5.95274e-15	-0.871829	down
Gm20754	0.000917275	0.00615387	-0.94378	down
Gm36442	0.0138608	0.0531132	-1.08391	down
Fam198b	1.01108e-07	2.39564e-06	-1.62692	down
Npy2r	1.85507e-05	0.000232216	-1.07341	down
LOC108168876	0.00118342	0.00760824	-0.933893	down
Ntrk1	0.00117468	0.00756555	-1.08209	down
Iqgap3	2.36278e-05	0.000285761	-1.77702	down
1500004A13Rik	1.97281e-10	8.12286e-09	-0.868171	down
S100a6	0.000105708	0.00102885	-0.868805	down
Hist2h2aa1	0.000114214	0.00109765	-1.53701	down
Syt6	5.20413e-05	0.000554019	-0.764856	down
Lrif1	2.62548e-06	4.34536e-05	-0.678049	down
Gstm6	0.000181483	0.0016159	-1.06181	down
Gm12522	0.00367091	0.018873	-1.45276	down
Amy1	0.000854018	0.00581778	-0.638875	down
Gpr88	1.99164e-08	5.45015e-07	-1.93778	down
Trmt13	0.00139773	0.00871582	-0.605126	down
Gm40126	0.00989631	0.0411302	-0.736458	down
6530403H02Rik	0.00278018	0.0150223	-1.07653	down
Arsj	4.93951e-05	0.000531575	-1.1877	down
Casp6	0.0152482	0.0573512	-0.646059	down
Gm40150	0.0393579	0.116858	-1.02234	down
Gm29865	0.00041096	0.00318584	-2.11488	down
Gm29949	9.99711e-05	0.000976972	-1.80188	down
Gm26691	0.0338068	0.104686	-0.845673	down
Ddit4l	1.36317e-06	2.43615e-05	-1.15478	down
LOC108168906	0.000708739	0.00499837	-0.763688	down
LOC108168907	0.000336874	0.00270256	-0.696756	down
LOC108167379	0.0354791	0.108248	-0.699663	down
LOC102631735	0.00483713	0.0234514	-1.20839	down
Gm31060	0.0417796	0.121998	-0.955029	down
Ifi44	3.24413e-05	0.000373275	-2.64626	down
Nexn	6.2548e-09	1.89477e-07	-1.2091	down
1700012D16Rik	0.0220434	0.0762431	-0.947527	down
Lhx8	0.000860557	0.00584573	-1.7427	down
Mir186	0.0274154	0.0896712	-0.642874	down
Lrrc7	1.49246e-19	2.19929e-17	-0.708525	down
Plag1	2.03498e-06	3.4681e-05	-0.963163	down
Penk	5.84151e-10	2.19534e-08	-2.21175	down
A630034I12Rik	0.000745704	0.00520012	-1.06311	down
Mir6400	0.0259568	0.0858026	-1.14719	down
Gm42259	0.00235586	0.0131504	-0.708691	down
Gm31145	0.000172927	0.00155348	-1.6135	down
Epha7	2.35186e-12	1.3258e-10	-0.810393	down
Gm32412	0.000154465	0.00141444	-1.38616	down
Cnr1	4.60759e-05	0.000500019	-0.972718	down
Cfap206	0.00875415	0.037382	-0.678303	down
Gm6297	0.0476835	0.134582	-0.637744	down
LOC108168936	0.000744142	0.00519138	-0.59936	down
Cd72	7.73171e-11	3.4447e-09	-3.3294	down
Arhgef39	6.98417e-06	0.000101319	-2.90592	down
Melk	0.00189829	0.0110842	-1.5575	down
Tmod1	1.24462e-06	2.25063e-05	-0.754966	down
Gm12426	0.0254694	0.0847416	-0.682006	down
Plppr1	0.000403969	0.00314909	-0.635085	down
Ppp3r2	0.00766639	0.0340618	-0.865006	down
Col27a1	0.000336703	0.00270247	-0.715301	down
2310067E19Rik	0.00162088	0.00982624	-0.680396	down
Plin2	2.20162e-14	1.68882e-12	-1.36422	down
Gm34232	0.0472664	0.133652	-0.666118	down
Eqtn	4.2357e-05	0.000467513	-1.86284	down
Gm40210	0.000255954	0.00214881	-1.2973	down
Itgb3bp	0.00224864	0.0126889	-0.646125	down
Efcab7	0.000456952	0.00347977	-1.02951	down
Gm12701	0.00725287	0.032543	-1.01514	down
E130102H24Rik	0.00872074	0.0372962	-1.03583	down
Gm40218	0.000404923	0.0031536	-1.09532	down
Pcsk9	4.95389e-07	9.84857e-06	-2.16757	down
Ttc22	0.0182377	0.06576	-1.00837	down
Mroh7	0.000906866	0.00609378	-1.03926	down
Lrp8os2	4.29085e-06	6.69284e-05	-1.76252	down
Ccdc17	0.000848709	0.00579572	-0.936261	down
Nasp	0.00154618	0.00943145	-0.731968	down
Mmachc	3.02786e-05	0.000352494	-0.646082	down
Ccdc163	0.02827	0.0916632	-0.66488	down
Gm40232	8.8856e-15	7.21107e-13	-3.0113	down
Ppih	0.00616868	0.0286185	-0.652229	down
Gm2164	0.0103719	0.0426217	-0.898609	down
Fhl3	1.85933e-05	0.000232461	-1.96768	down
Clspn	0.000410456	0.0031834	-1.95332	down
Hpca	0.000793982	0.00549611	-0.628872	down
Zbtb8os	0.00253116	0.0139459	-0.760395	down
Fam167b	0.001731	0.01033	-1.7516	down
Gm12992	0.00641728	0.0294707	-0.951661	down
Tmem200b	0.0029407	0.0157278	-0.979499	down
Oprd1	0.00780325	0.0345147	-0.599929	down
Smpdl3b	0.00130832	0.0082471	-1.60099	down
Sfn	0.00499313	0.024048	-1.40519	down
Cd52	0.0003077	0.00250566	-2.05197	down
Pla2g5	0.00632372	0.0291447	-0.782453	down
Fhad1	0.0397974	0.117597	-0.672181	down
Rps19-ps3	0.00831535	0.0361048	-1.25508	down
Fv1	0.000140641	0.00131112	-0.862481	down
Slc2a5	0.000513206	0.00383512	-1.08053	down
Gm42355	4.56937e-05	0.000497155	-1.48025	down
Gm38529	0.0279599	0.0910093	-0.830768	down
LOC108168990	9.72544e-05	0.000952639	-1.12055	down
Plekhn1	0.00079576	0.00550349	-0.990933	down
1700015F17Rik	0.000208357	0.00182207	-2.2209	down
Gm8773	0.00237331	0.0132324	-0.943526	down
Abcb1b	0.0235753	0.0801053	-0.699329	down
Sema3a	4.08196e-07	8.3018e-06	-1.17495	down
Hgf	0.00205082	0.0117624	-1.1434	down
Cd36	8.28817e-12	4.25789e-10	-2.04278	down
Slc26a5	0.000763431	0.00530831	-1.53517	down
6030443J06Rik	0.00130509	0.00823599	-1.24553	down
Gm6745	0.0153593	0.0576841	-0.680068	down
Gm42237	0.000576905	0.00423391	-1.26892	down
Gm5067	1.08604e-05	0.000146423	-0.672164	down
Rnf32	0.000667947	0.0047728	-0.733023	down
Drc1	0.000296962	0.0024335	-1.07541	down
LOC108169038	0.0465214	0.132169	-0.996632	down
Gckr	0.000131253	0.00123594	-1.2182	down
Msantd1	0.000341531	0.00273469	-0.883098	down
Fam184b	0.000711474	0.00501344	-1.32025	down
9630001P10Rik	0.0013096	0.00824896	-1.27458	down
Dthd1	0.0204601	0.0720715	-0.973831	down
Gm40309	0.0018705	0.0109448	-0.632091	down
Rbm47	0.00719237	0.0322974	-0.627035	down
Nsun7	8.73262e-06	0.000121782	-1.02443	down
LOC108169046	0.0224003	0.0771213	-0.694103	down
Corin	0.00595747	0.02784	-1.25737	down
Gm34583	3.9503e-05	0.000440353	-1.06939	down
Cwh43	0.00344884	0.0179427	-0.720453	down
Kit	1.36015e-06	2.43336e-05	-1.11754	down
Tmprss11a	0.049163	0.137305	-0.730929	down
Gm19619	0.0352058	0.107806	-1.07723	down
Gm42111	0.0412072	0.120706	-0.75167	down
LOC105246914	0.00100852	0.00663875	-1.91778	down
Ppef2	0.00264802	0.0144852	-1.07906	down
Naaa	3.27428e-05	0.000375715	-0.685568	down
Art3	0.00291455	0.0156077	-1.06811	down
Gm35394	0.0164048	0.0606078	-1.30329	down
Gm42125	0.00779421	0.0344838	-0.94602	down
Gm35253	0.0112916	0.0453799	-0.87709	down
Gm38413	1.48622e-06	2.63265e-05	-2.1294	down
Spp1	8.92651e-08	2.13918e-06	-1.40507	down
BC005561	3.94749e-05	0.000440353	-0.59206	down
Zfp33b	0.000338913	0.00271632	-0.75408	down
Gbp11	0.0104014	0.0427115	-1.27698	down
9330198I05Rik	0.00193012	0.0112311	-1.32759	down
Gm8493	0.0316903	0.0998809	-0.998582	down
Gm15446	0.0148522	0.0561436	-0.609482	down
Myo18b	0.00789703	0.0347487	-1.05092	down
Alkbh2	0.0449353	0.128898	-0.840543	down
Mmab	2.59549e-06	4.30846e-05	-0.753639	down
Trpv4	0.00376264	0.0192533	-0.700527	down
Oasl1	3.84589e-07	7.90785e-06	-3.17388	down
Gm13840	0.0414645	0.121268	-0.765039	down
Gm36552	1.89339e-05	0.000236132	-2.61467	down
Tesc	0.00299254	0.0159491	-0.82744	down
Rnft2	4.19908e-11	1.92733e-09	-0.652716	down
Oas2	0.000985477	0.0065126	-1.75252	down
Oas3	9.8408e-09	2.86509e-07	-2.64067	down
Oas1c	0.0267536	0.0879174	-1.11955	down
Oas1a	8.33508e-06	0.000117074	-2.15737	down
Tmem116	0.0147392	0.0558419	-0.73325	down
P2rx4	0.000240658	0.00204743	-0.635357	down
AI480526	0.000215466	0.00187653	-0.593721	down
Kntc1	0.0206493	0.07251	-0.980454	down
Adgrd1	1.81883e-05	0.00022836	-1.41688	down
Sumf2	0.00841134	0.0363431	-0.732462	down
Caln1	4.68241e-05	0.000507155	-0.767479	down
Lat2	0.0016718	0.0100374	-0.871659	down
Wbscr27	0.00024892	0.00210258	-0.807338	down
Styxl1	0.0386957	0.115344	-0.872807	down
Gm40346	0.0400352	0.118063	-0.59223	down
Serpine1	0.000324858	0.00262496	-1.08184	down
Cyp3a13	5.71402e-05	0.000601063	-1.37405	down
LOC108169077	2.03015e-05	0.000250953	-0.965462	down
LOC108169083	0.00756411	0.0337097	-0.931492	down
LOC105242581	7.11702e-05	0.000729018	-1.69723	down
Medag	4.15674e-12	2.25984e-10	-1.05472	down
Rxfp2	0.00824929	0.0358644	-1.04619	down
Gm36299	0.0173918	0.0634857	-0.876616	down
Gm40353	0.0249796	0.0833926	-0.98899	down
Dlx6os1	7.49655e-09	2.22499e-07	-1.4666	down
Dlx6	0.00235045	0.0131335	-1.25803	down
Tac1	2.28633e-15	2.01089e-13	-1.87284	down
Gm4876	0.0235085	0.0799756	-1.25367	down
Met	0.0142646	0.0543749	-0.742074	down
Wnt2	0.0313524	0.0990576	-0.682301	down
LOC108169134	0.000972733	0.00643851	-0.634515	down
Hilpda	0.000557139	0.00410859	-0.756903	down
Kcp	0.026035	0.0859595	-0.749521	down
Lncpint	0.002534	0.0139569	-0.642182	down
Gm38785	1.21908e-05	0.000161764	-0.944232	down
Akr1b8	0.035453	0.108188	-1.21784	down
Mir490	0.000778157	0.00539507	-1.78407	down
Clcn1	0.00387288	0.0196914	-0.636503	down
Tpk1	0.000270274	0.00224769	-0.934608	down
Ezh2	0.000554013	0.00408734	-0.634084	down
Npy	0.000419993	0.00323901	-1.27092	down
Wipf3	0.0027902	0.0150619	-0.614509	down
Inmt	0.0250837	0.0836239	-0.828235	down
6430584L05Rik	1.91683e-05	0.000238702	-1.56409	down
Pde1c	2.41799e-06	4.02974e-05	-0.638951	down
Gprin3	5.29829e-07	1.04345e-05	-1.11182	down
Gm29928	0.00861725	0.0370252	-1.15156	down
LOC105242680	0.00204349	0.0117323	-1.02906	down
Atoh8	0.0456293	0.130318	-0.794486	down
Capg	0.00104174	0.00681471	-1.18041	down
6330415B21Rik	0.0424187	0.123417	-0.676928	down
Gm38837	6.33907e-05	0.000657346	-0.676739	down
Gcfc2	0.000133555	0.00125341	-0.66899	down
Loxl3	0.00930552	0.0391298	-0.629804	down
Egr4	0.000934796	0.00624896	-0.956052	down
Tgfa	4.60405e-08	1.16833e-06	-0.612668	down
Gm38850	0.000267721	0.00223198	-0.87975	down
Arhgap25	0.0205302	0.0722105	-0.819484	down
Foxp1	8.10592e-07	1.54389e-05	-0.747242	down
Gm19665	8.87681e-06	0.000123445	-1.52672	down
Gm38865	3.77794e-05	0.000425372	-1.43196	down
LOC108169204	0.0262531	0.0865434	-1.04478	down
Gm40393	0.0141687	0.0540585	-1.12456	down
Lmcd1	0.0497869	0.138655	-0.889208	down
Gm38876	0.0203265	0.0716949	-0.804325	down
Efcab12	0.0285851	0.0924351	-0.640058	down
Bms1	4.44504e-05	0.000485042	-0.662	down
Gm38885	0.0183376	0.0660633	-0.820668	down
LOC108169205	7.16101e-05	0.000732184	-0.868708	down
Gm38888	0.00147316	0.00906507	-1.4511	down
Usp18	0.000445501	0.00340956	-1.91984	down
Slc6a12	2.76792e-06	4.532e-05	-1.99857	down
Apobec1	0.00220483	0.0124687	-0.82686	down
Clec4e	2.37635e-06	3.98009e-05	-2.79455	down
C1rl	0.000963419	0.00639702	-1.76699	down
Lrrc23	0.00375309	0.0192103	-0.866513	down
Gm32404	0.00265949	0.0145337	-1.51578	down
Cd4	3.11294e-09	9.97982e-08	-2.73358	down
Ano2	3.01851e-15	2.58714e-13	-2.85377	down
Kcna5	0.000826433	0.00568054	-0.777613	down
Gm38900	0.0418065	0.122055	-0.671116	down
Gm38903	0.0255067	0.0848153	-1.35314	down
Clec2d	0.00357433	0.0184811	-0.605705	down
Clec12a	0.00205031	0.0117624	-1.87563	down
Gucy2c	0.0476142	0.13441	-0.869171	down
Arhgdib	0.000344865	0.00276007	-1.03943	down
Lmo3	0.0025162	0.0138771	-0.649157	down
Pik3c2g	0.000269915	0.00224692	-1.9522	down
Plekha5	1.95623e-05	0.000242992	-0.600616	down
LOC108169177	0.00112888	0.00730227	-0.830754	down
Gm38927	0.0137638	0.0527893	-1.02736	down
4930479D17Rik	0.0487237	0.136464	-0.960188	down
Eps8l1	0.0484024	0.135858	-0.706769	down
Ptprh	0.000591207	0.00432376	-2.03869	down
Tmem86b	3.76496e-05	0.000424551	-0.975852	down
LOC102633596	0.0308584	0.0979018	-0.618244	down
Gm31152	0.00162143	0.00982624	-0.674572	down
LOC108167408	0.00450031	0.0221833	-0.964209	down
Slc1a5	1.87019e-07	4.15025e-06	-1.32434	down
Gipr	0.0136805	0.0524941	-1.01565	down
Trappc6a	0.0315765	0.0995997	-0.585308	down
Kcnn4	0.000348568	0.00278176	-1.60998	down
Lgals4	0.0457783	0.130632	-0.885676	down
Ryr1	5.5748e-14	4.01936e-12	-2.02963	down
Rasgrp4	0.000138862	0.00129741	-2.46885	down
Nfkbid	0.0374959	0.112723	-0.754832	down
Dmkn	0.00119382	0.00765748	-1.37663	down
Gm36464	1.62243e-05	0.000207896	-1.5601	down
Siglece	0.0414171	0.121171	-1.07697	down
Gm32694	0.0136296	0.0523586	-0.71974	down
4933405O20Rik	9.60772e-05	0.000942757	-1.6351	down
Ano5	7.00464e-06	0.000101353	-0.642291	down
Gm39017	0.00183056	0.0107711	-0.721154	down
C230091D08Rik	0.000317212	0.00256864	-0.705558	down
Gm22496	0.00783571	0.0346114	-0.66449	down
LOC101055630	0.000259791	0.00217559	-0.739665	down
Snord64	1.8416e-11	9.01953e-10	-0.993588	down
Snrpn	0.0351685	0.107731	-0.645381	down
Gm42394	2.07592e-07	4.53972e-06	-4.16199	down
Gm29729	2.28336e-06	3.83198e-05	-1.19048	down
A230006K03Rik	2.61151e-05	0.000311361	-0.743312	down
Gm38451	2.78294e-05	0.000328304	-0.866418	down
Gm31445	7.67589e-05	0.00077539	-0.751139	down
A230057D06Rik	0.000517801	0.00386087	-0.70154	down
Mir344c	0.0332165	0.103391	-1.28642	down
Mir344-2	8.41596e-05	0.000842549	-0.905935	down
A330076H08Rik	6.52485e-06	9.55631e-05	-0.771273	down
Gm9801	0.000216371	0.00188333	-0.733556	down
Gm32633	0.00807019	0.035351	-1.06666	down
Pgpep1l	0.0402726	0.118608	-0.871599	down
Gm30075	0.0132218	0.0512255	-1.30136	down
Gm39038	0.0124647	0.0489824	-0.682567	down
Gm39041	4.3053e-05	0.000474261	-1.07156	down
Prc1	0.00193557	0.011255	-0.996553	down
Fes	0.00762156	0.0339075	-0.703976	down
Tmc3	0.00416319	0.020884	-1.23243	down
Gm16638	4.58671e-05	0.000498599	-0.702712	down
Gm39043	2.19102e-05	0.000267882	-2.70273	down
Gm32647	0.000164322	0.00149053	-1.00808	down
Xrra1	0.00608037	0.0282869	-1.25302	down
Gm5115	0.0218661	0.075769	-0.82557	down
Pde2a	3.35182e-05	0.000383303	-0.587386	down
Gm8995	0.0312293	0.0987801	-0.64333	down
LOC108167513	0.000407897	0.00316941	-0.896549	down
Tmc5	0.00358082	0.018509	-1.64307	down
Crym	7.26079e-12	3.77628e-10	-1.91701	down
Prkcb	7.59004e-09	2.24481e-07	-0.818603	down
Gsg1l	4.34053e-05	0.000476579	-0.804504	down
Gm30807	6.1595e-20	9.49298e-18	-2.5255	down
Itgal	0.00121973	0.00777917	-1.17971	down
B130055M24Rik	1.62526e-07	3.66481e-06	-0.934791	down
Snora30	0.027272	0.0893387	-0.609457	down
Cox6a2	0.000145397	0.00134501	-1.4617	down
Btbd16	0.0103989	0.0427115	-0.901372	down
5830403F22Rik	0.0132919	0.0514612	-1.13029	down
Mki67	2.88763e-06	4.71421e-05	-1.57343	down
LOC102635948	0.0289655	0.0933419	-0.701058	down
Adam8	3.62895e-13	2.37209e-11	-1.83414	down
Ifitm3	5.04446e-06	7.73193e-05	-1.06871	down
Irf7	3.24865e-06	5.20745e-05	-2.06167	down
Eps8l2	0.000875757	0.00592264	-0.696823	down
Gm20501	0.0200129	0.0707633	-0.657842	down
Fcor	0.0307449	0.0976154	-0.943432	down
Gm5607	0.00229713	0.0128982	-0.589789	down
Adprhl1	0.00152408	0.00931696	-1.5505	down
Angpt2	0.000101438	0.000989583	-1.08482	down
A930013F10Rik	0.002075	0.0118663	-0.724117	down
Adam18	0.0160222	0.0595876	-0.892128	down
Rnf122	1.00878e-07	2.39357e-06	-0.889128	down
LOC108167591	0.00166639	0.010012	-1.03521	down
Gm19410	5.86028e-06	8.74306e-05	-1.3948	down
Msr1	8.76416e-05	0.000868609	-1.79236	down
Pdlim3	0.0243846	0.081993	-0.893677	down
Lrp2bp	0.037259	0.112171	-0.811906	down
Hmgb2	0.0367458	0.110964	-0.83438	down
Gm40499	0.0162934	0.0603555	-0.884823	down
Ddx60	0.000221439	0.00191948	-1.78325	down
Lpl	0.000126263	0.00119633	-1.15727	down
[truncated: 153 more rows]
