# Supplementary material for: Mettl3-m6A-NPY axis governing neuron–microglia interaction regulates sleep amount of mice
Source: Cell Discov. 2025 Feb 4;11:10. doi: 10.1038/s41421-024-00756-y (PMC11794856; doi:10.1038/s41421-024-00756-y)
Supplement: Supplementary file 4 — Supplementary Table S3 [file 41421_2024_756_MOESM4_ESM.xlsx]

## Sheet: Sheet1
Table S3 DEGs in 4-month-old cKO mice
Gene symbol	P Value	FDR	log2FC	regulation
Mybl1	5.22955e-44	1.30341e-42	1.22787	up
Vcpip1	1.75453e-114	1.90268e-112	0.888849	up
Snhg6	1.0026e-21	1.07234e-20	1.00746	up
Tcf24	2.72553e-105	2.42557e-103	3.9949	up
Cpa6	6.31552e-06	2.05314e-05	1.43559	up
Stau2	1.30632e-49	3.91061e-48	0.595472	up
Efhc1	9.28656e-07	3.35394e-06	0.630895	up
Kcnq5	3.31785e-188	8.62379e-186	1.45345	up
Ptpn18	0.0126	0.0240584	0.60988	up
Hs6st1	1.96432e-163	3.69722e-161	1.17443	up
Cnnm3	2.00383e-31	3.28785e-30	0.629931	up
Lipt1	7.79216e-06	2.49945e-05	0.659434	up
Rev1	0	0	1.68754	up
Aff3	4.74558e-46	1.26151e-44	0.619473	up
D930019O06Rik	2.71633e-07	1.04437e-06	0.800157	up
Il1rl2	0.000161403	0.000431718	0.947525	up
Slc9a2	1.29194e-21	1.36664e-20	1.33338	up
Dalir	0.000530814	0.00130433	0.904495	up
Nck2	6.5121e-33	1.13201e-31	0.801763	up
1700066M21Rik	1.25006e-51	3.93647e-50	0.796044	up
Zdbf2	3.124e-77	1.78865e-75	0.839185	up
D230017M19Rik	3.32034e-20	3.26746e-19	1.1072	up
Rnf25	2.3114e-32	3.94262e-31	0.776915	up
Wnt6	0.000204353	0.00053816	0.917892	up
Cdk5r2	3.02907e-51	9.42984e-50	0.611107	up
Ihh	2.84045e-12	1.74596e-11	3.37317	up
Fam134a	1.20083e-67	5.50802e-66	0.871543	up
Chpf	3.8315e-215	1.25482e-212	1.48527	up
Gm39667	0.00488025	0.0101465	0.780641	up
Rhbdd1	1.78983e-17	1.53207e-16	0.587001	up
B3gnt7	2.27998e-09	1.0781e-08	1.40756	up
Neu2	1.7216e-10	9.05595e-10	1.49004	up
Scarna6	5.88349e-35	1.10105e-33	0.82153	up
Dnajb3	1.00637e-12	6.38239e-12	1.67493	up
Hes6	1.17157e-21	1.24251e-20	0.885326	up
Myeov2	2.75398e-44	6.92726e-43	0.727931	up
Otos	1.0523e-05	3.32139e-05	1.63107	up
Ankmy1	0.00015944	0.000426955	1.28087	up
Mterf4	1.67342e-14	1.20291e-13	0.668801	up
Pdcd1	2.15439e-09	1.02078e-08	3.45705	up
Slco6c1	3.35694e-74	1.81419e-72	3.85693	up
Gm26509	0.0118743	0.0227869	0.982776	up
Inhbb	3.61178e-21	3.72436e-20	0.850489	up
LOC108167723	5.47973e-07	2.02964e-06	2.17058	up
Gm41940	0.0268264	0.0473569	0.811777	up
2900009J06Rik	0.000148569	0.000400069	1.53592	up
Gm29953	0.0397234	0.0669278	0.80362	up
Fam72a	0.00451213	0.00944473	0.70155	up
Lemd1	1.65627e-20	1.65476e-19	1.56354	up
Lrrn2	6.81829e-115	7.4433e-113	0.8722	up
Optc	0.0458943	0.0760416	0.613114	up
Fmod	1.7433e-05	5.35785e-05	0.595277	up
Chil1	1.77145e-20	1.76659e-19	0.90374	up
Phlda3	1.31907e-47	3.68597e-46	0.998649	up
Gpr25	4.08569e-06	1.36481e-05	0.791162	up
Glrx2	4.57437e-36	8.87503e-35	0.662915	up
Uchl5	3.93367e-49	1.15644e-47	1.00308	up
Gm29514	7.29133e-07	2.66492e-06	1.01143	up
Rgsl1	6.21076e-09	2.8219e-08	1.34708	up
Teddm2	0.00178317	0.00403306	1.07744	up
Abl2	3.0592e-90	2.15924e-88	0.826429	up
Fam20b	0	0	1.75755	up
2810025M15Rik	1.29742e-13	8.78632e-13	0.604371	up
Pappa2	0.00758941	0.0151779	0.614635	up
Gas5	1.95868e-31	3.22022e-30	0.681442	up
Fasl	3.98121e-08	1.67245e-07	2.29277	up
Suco	2.43298e-112	2.47454e-110	0.980789	up
Mettl18	9.62213e-06	3.04822e-05	0.660721	up
Gm32391	9.8577e-07	3.54691e-06	1.0595	up
Gpr161	1.17708e-153	2.00779e-151	1.43596	up
Rcsd1	1.86156e-16	1.50163e-15	0.672943	up
LOC108167743	8.0403e-08	3.28084e-07	2.5571	up
Gm16701	6.90884e-22	7.44291e-21	1.76482	up
Fam78b	1.94054e-22	2.16755e-21	0.867387	up
Fcrlb	0.00977852	0.0191055	0.828143	up
Fcgr2b	1.89415e-20	1.88781e-19	1.35497	up
Dedd	4.08611e-109	4.00659e-107	1.15777	up
Pfdn2	8.85986e-41	2.00111e-39	0.749695	up
Gm26641	0.048081	0.0793596	0.718992	up
Alyref2	3.91781e-20	3.83697e-19	1.24541	up
Ly9	4.67783e-07	1.74765e-06	1.90213	up
Cd48	0.00421231	0.00886587	0.830774	up
Cd84	6.03474e-07	2.22515e-06	0.619419	up
Gm17224	0.0230249	0.0413458	0.705765	up
Slamf9	4.80623e-05	0.000138219	0.938364	up
Vsig8	0.036252	0.0617139	0.768276	up
Mndal	0.000537896	0.00132015	1.21325	up
Sdccag8	6.75951e-12	4.02352e-11	0.694274	up
Gm36904	5.19637e-22	5.66515e-21	2.79251	up
Zbtb18	0	0	1.61663	up
Cnst	1.17298e-82	7.41606e-81	0.787524	up
Adck3	1.15451e-27	1.62975e-26	0.656777	up
Gm38664	0.000412624	0.00103219	0.92496	up
Fbxo28	3.07692e-38	6.45129e-37	0.602519	up
Aida	6.33392e-39	1.35226e-37	0.687379	up
Gm34102	0.000105485	0.000289479	1.32295	up
Gm36388	0.0262976	0.0465387	0.837731	up
Ush2a	0.0154362	0.0288878	0.902994	up
Kcnk2	3.99596e-34	7.27851e-33	0.654409	up
Rps6kc1	1.14931e-48	3.32508e-47	0.629869	up
Nsl1	1.86599e-07	7.32222e-07	1.38876	up
Atf3	1.05294e-12	6.66485e-12	1.69137	up
D730003I15Rik	3.07061e-05	9.10892e-05	0.865585	up
Nek2	0.00659159	0.0133837	0.788917	up
Gm10516	1.19053e-44	3.02247e-43	1.33598	up
Gm30956	0.00147187	0.00338034	0.648835	up
Hhat	0.0107868	0.020886	0.58886	up
Gm31406	9.00864e-27	1.21713e-25	4.8938	up
Lamb3	0.010855	0.0209982	0.628895	up
Gm40592	7.89509e-11	4.28228e-10	1.88802	up
Zbtb2	3.36633e-14	2.37705e-13	0.639823	up
Heca	3.53902e-149	5.68152e-147	1.22164	up
Rps12	1.30464e-22	1.47132e-21	0.650512	up
Rnf146	7.41337e-194	1.95797e-191	1.29917	up
Gm15939	0.0191998	0.0351674	0.925801	up
Trappc3l	0.000696853	0.00168254	1.39991	up
Tspyl1	5.90331e-60	2.28526e-58	0.596816	up
Mfsd4b1	6.827e-07	2.50262e-06	1.22819	up
Rnu3a	2.75973e-20	2.7322e-19	0.675706	up
Sobp	2.67324e-141	3.97948e-139	1.17641	up
9030612E09Rik	1.55341e-08	6.78684e-08	1.25071	up
1700021F05Rik	7.06798e-18	6.14974e-17	0.808197	up
2310075K07Rik	0.0190534	0.0349187	0.61115	up
Lilrb4a	0.00110008	0.0025745	1.21013	up
Dcbld1	1.04058e-134	1.41996e-132	1.8045	up
Msl3l2	4.41821e-37	8.83372e-36	0.93209	up
LOC108167812	1.08792e-09	5.31625e-09	1.03388	up
Gm32364	9.04191e-38	1.85773e-36	2.07208	up
Cdk1	2.81057e-27	3.87727e-26	2.35024	up
Gm34544	6.23997e-13	4.01649e-12	3.64662	up
Gnaz	1.89103e-47	5.26627e-46	0.733538	up
Adora2a	2.18708e-59	8.34813e-58	1.08907	up
Syde1	1.32547e-20	1.32831e-19	0.679818	up
Slc1a6	2.11894e-13	1.41681e-12	0.600409	up
Plpp2	3.61129e-19	3.35422e-18	0.864352	up
C2cd4c	1.52108e-13	1.02627e-12	0.889573	up
Tpgs1	1.09733e-64	4.72862e-63	0.99019	up
Cdc34	2.68531e-62	1.0993e-60	1.09526	up
Gm30480	0.0231098	0.0414665	0.604238	up
Rps15	1.19984e-78	6.99196e-77	0.847614	up
Pcsk4	0.000639741	0.00155473	0.635951	up
Reep6	6.62004e-20	6.4068e-19	1.05588	up
Mbd3	8.28602e-118	9.16781e-116	1.02826	up
Onecut3	0.00564161	0.0116101	1.13092	up
Csnk1g2	4.24667e-46	1.13072e-44	0.587527	up
Jsrp1	1.30293e-05	4.06854e-05	1.13556	up
Lingo3	4.90624e-20	4.7736e-19	0.599359	up
Diras1	5.12919e-39	1.10224e-37	0.584976	up
Mrpl54	4.79841e-13	3.11925e-12	0.760313	up
Cactin	1.37018e-26	1.83907e-25	0.735151	up
Tle6	0.0070032	0.0141246	0.645475	up
Gm10778	0.00190231	0.00428065	0.823812	up
Nuak1	2.86004e-66	1.27959e-64	0.809019	up
Ckap4	3.98613e-150	6.66049e-148	1.64805	up
Ric8b	8.50833e-102	7.29444e-100	1.06406	up
Fhl4	1.84769e-06	6.44704e-06	0.877031	up
Cry1	2.73537e-39	5.92482e-38	0.731654	up
Rtcb	2.42063e-51	7.56446e-50	0.63919	up
Pah	4.73578e-20	4.61323e-19	3.38308	up
LOC108167827	1.07428e-06	3.85269e-06	2.06447	up
Rmst	2.07872e-86	1.41829e-84	0.939422	up
Ndufa12	0.000128328	0.000348832	0.755774	up
Pawr	1.25559e-05	3.92821e-05	0.745084	up
Tph2	0.0356808	0.0608618	0.702756	up
Kcnmb4os2	6.06827e-05	0.000172066	0.896974	up
4933412E12Rik	0.00026943	0.000694046	0.830632	up
Lyz2	1.5021e-29	2.29662e-28	0.957594	up
Cpsf6	3.7554e-56	1.33105e-54	0.685564	up
Grip1	5.3816e-18	4.71502e-17	0.610302	up
Irak3	0.00168965	0.00383479	0.717754	up
Gm36284	1.13837e-54	3.82767e-53	2.87136	up
45360	6.22609e-84	3.96702e-82	1.50785	up
Ddit3	3.06396e-30	4.81038e-29	0.918335	up
Rdh9	0.00960634	0.0187877	0.850039	up
Rpl41	1.22654e-34	2.272e-33	0.798353	up
Pym1	3.93353e-16	3.1192e-15	0.703763	up
Sarnp	0.0100495	0.0195719	0.616914	up
Gdf11	1.14141e-81	7.07976e-80	0.994543	up
8430429K09Rik	3.55654e-05	0.000104482	0.60925	up
Lif	0.00412911	0.00871204	0.682862	up
Gas2l1	8.52853e-66	3.74409e-64	0.885905	up
Rasl10a	4.22895e-08	1.77244e-07	0.627571	up
Gm11963	0.00130241	0.00301783	0.783154	up
Urgcp	4.44031e-86	2.97992e-84	0.825561	up
Pgam2	0.0206109	0.0374754	0.585953	up
Npc1l1	3.26046e-10	1.67629e-09	2.86587	up
Ogdh	8.5178e-143	1.30354e-140	0.763568	up
Snhg15	0.00238255	0.00526509	0.788486	up
Ccm2	1.09661e-184	2.72075e-182	1.31815	up
Gm36565	2.41533e-05	7.28245e-05	1.6844	up
Fignl1	1.46757e-08	6.43241e-08	1.24255	up
Plek	2.1272e-26	2.83656e-25	0.630105	up
Aftph	1.36754e-76	7.7486e-75	0.716688	up
B3gnt2	1.562e-54	5.23062e-53	0.801066	up
Pex13	1.04787e-29	1.60814e-28	0.630179	up
Rps27a	5.08328e-42	1.19083e-40	0.646619	up
Gpr75	2.26495e-19	2.12908e-18	0.701597	up
Stc2	7.6378e-14	5.26828e-13	1.76106	up
Ubtd2	7.11777e-62	2.87786e-60	0.861405	up
Fbll1	1.96846e-80	1.19384e-78	1.16731	up
Gm42073	5.23597e-06	1.71925e-05	1.66498	up
Lsm11	7.95712e-69	3.78773e-67	0.979358	up
Gm35497	1.666e-06	5.84921e-06	2.1107	up
Med7	1.54768e-27	2.16239e-26	0.790003	up
Trim7	0.000113762	0.000310838	0.668644	up
Irgm1	4.03561e-22	4.43511e-21	0.820855	up
Psme2b	2.69697e-06	9.22365e-06	0.609025	up
Ifi47	0.000416248	0.00104062	1.29213	up
3010026O09Rik	8.09557e-19	7.41415e-18	0.889023	up
Gm36556	3.0836e-08	1.30813e-07	0.871223	up
N4bp3	5.51437e-12	3.30277e-11	0.731095	up
Jade2	1.63984e-68	7.76078e-67	0.757824	up
Gm39822	4.39868e-05	0.000127552	1.42532	up
Cdkl3	1.13222e-24	1.40349e-23	0.976429	up
Mir3061	1.22786e-17	1.05655e-16	1.25773	up
Slc22a21	0.000663003	0.00160744	0.854388	up
Slc22a4	8.8832e-18	7.69235e-17	0.597407	up
Mir7652	2.3776e-06	8.18096e-06	0.886118	up
LOC105244170	0.0125977	0.0240568	0.939417	up
2010001A14Rik	1.3231e-10	7.0389e-10	0.832838	up
Sap30l	2.26096e-31	3.70603e-30	0.669295	up
Irgm2	9.41591e-07	3.3984e-06	0.770117	up
Hist3h2ba	5.90042e-56	2.06452e-54	0.887403	up
Hist3h2bb-ps	4.71384e-05	0.000135848	0.976225	up
Guk1	7.7807e-137	1.1079e-134	1.22986	up
2610507I01Rik	3.86422e-49	1.13807e-47	1.99242	up
4933439C10Rik	2.26705e-10	1.18038e-09	0.769457	up
Gm16062	2.59236e-11	1.46177e-10	1.2651	up
Pemt	0.00242547	0.00535415	0.676708	up
Mief2	4.28184e-41	9.75175e-40	0.850768	up
Tmem11	2.78375e-108	2.65023e-106	1.24844	up
Slc47a1	7.31597e-05	0.00020496	1.1228	up
Zswim7	1.053e-05	3.32295e-05	0.593825	up
2410006H16Rik	7.43983e-61	2.95697e-59	1.31591	up
Lrrc75a	1.20788e-15	9.28593e-15	0.905523	up
Mmgt2	1.59261e-16	1.29104e-15	0.734035	up
Hs3st3a1	1.76275e-06	6.16512e-06	0.846276	up
Gm40028	0.000732455	0.00176382	1.3526	up
Rpl26	2.01639e-73	1.06169e-71	0.649111	up
Borcs6	4.6794e-87	3.24683e-85	1.15156	up
Hes7	1.55702e-07	6.16594e-07	1.75444	up
Tmem88	0.00631852	0.0128753	0.81352	up
Cd68	1.7651e-07	6.9396e-07	0.630193	up
Nlgn2	3.70353e-131	4.73792e-129	0.908244	up
Ybx2	3.46325e-10	1.77387e-09	1.74093	up
Phf23	7.56767e-231	2.95049e-228	1.61495	up
Alox15	5.71852e-09	2.60838e-08	0.865195	up
Cxcl16	2.16867e-10	1.13132e-09	1.38773	up
Zfp3	3.33172e-28	4.81102e-27	0.94654	up
Mettl16	1.72291e-33	3.05332e-32	0.63311	up
Smg6	8.00968e-47	2.18962e-45	0.734582	up
Serpinf2	2.09421e-16	1.68432e-15	2.47843	up
Gemin4	4.54274e-62	1.85043e-60	1.21723	up
Nsrp1	4.4069e-09	2.03276e-08	0.602772	up
Abhd15	2.41423e-08	1.03463e-07	0.67866	up
Snord42b	0.000503884	0.00124376	0.831725	up
Unc119	1.02897e-27	1.46008e-26	0.625789	up
Rhbdl3	6.71223e-52	2.12597e-50	0.877808	up
Tmem132e	1.22082e-37	2.49264e-36	0.765887	up
Cct6b	0.00355674	0.00759911	0.86425	up
AA465934	1.62894e-05	5.02617e-05	1.0355	up
Ccl9	7.07327e-08	2.90288e-07	0.754197	up
Ccl3	0.0166467	0.0308953	0.92925	up
Lhx1os	0.000283973	0.00072885	1.36119	up
Ptrh2	8.87441e-26	1.14604e-24	0.678246	up
Rnu1a1	0.0102991	0.0200081	0.624741	up
Rnu3b2	2.1802e-12	1.35077e-11	3.06772	up
Lpo	0.00120637	0.00280839	0.640547	up
Nog	1.97738e-14	1.41581e-13	0.985182	up
Lrrc59	4.06388e-61	1.62704e-59	0.79903	up
Nxph3	1.35209e-31	2.24321e-30	1.08164	up
Zfp652os	0.00117768	0.00274513	0.790834	up
Phospho1	2.65016e-40	5.89625e-39	0.876684	up
Snf8	4.36014e-37	8.72829e-36	0.814068	up
Gm11517	4.26333e-19	3.94641e-18	2.32675	up
Sp6	2.65812e-13	1.76079e-12	1.64407	up
E130012A19Rik	2.27705e-86	1.54717e-84	1.47873	up
Rpl19	4.86566e-77	2.77614e-75	0.772626	up
Neurod2	3.27194e-197	9.08101e-195	1.67366	up
Msl1	2.56655e-68	1.20422e-66	0.714002	up
Krt9	1.19115e-32	2.05101e-31	1.94732	up
Coasy	3.14963e-58	1.16951e-56	0.897186	up
Psmc3ip	0.00196119	0.00440165	1.09456	up
Ccr10	2.18151e-09	1.03243e-08	2.41156	up
Psme3	5.39639e-62	2.1927e-60	0.719921	up
Ptges3l	0.00446976	0.00935964	0.880146	up
Rundc1	1.70312e-41	3.91694e-40	0.754397	up
Mpp3	7.77271e-22	8.34611e-21	0.714608	up
Asb16	1.07157e-05	3.38025e-05	0.843662	up
Atxn7l3	4.79439e-94	3.70322e-92	0.750158	up
Rundc3a	5.73311e-84	3.66717e-82	0.72159	up
Grn	4.64264e-36	8.98621e-35	0.668503	up
Fam171a2	3.95664e-149	6.29029e-147	1.21094	up
Gfap	2.35814e-299	1.48517e-296	1.12773	up
Hexim1	4.10985e-150	6.79786e-148	1.08778	up
Rprml	8.07315e-11	4.37307e-10	0.788332	up
1700052K11Rik	2.70744e-13	1.79128e-12	0.78887	up
Mrc2	1.42461e-21	1.50406e-20	1.02561	up
Psmc5	4.16004e-56	1.46812e-54	0.661214	up
Psmd12	2.17893e-45	5.69967e-44	0.645763	up
Cacng1	4.46205e-21	4.58669e-20	3.36203	up
Cd300a	0.00101541	0.00238899	0.886043	up
Cd300c2	8.47454e-06	2.70508e-05	0.73163	up
Ush1g	0.0100746	0.0196138	0.670918	up
Armc7	2.10882e-08	9.10171e-08	0.667415	up
Hn1	6.64267e-21	6.75613e-20	0.623114	up
Mrps7	1.7992e-51	5.63326e-50	0.825795	up
Sphk1	5.57838e-06	1.82437e-05	0.863448	up
Gm11744	4.57439e-11	2.5306e-10	1.1832	up
1810032O08Rik	3.04392e-17	2.56136e-16	1.38571	up
BC018473	8.52296e-08	3.46655e-07	2.3542	up
Snhg20	2.87653e-06	9.79887e-06	0.713634	up
Lgals3bp	1.93156e-46	5.18514e-45	1.06763	up
Gm11770	0.010312	0.020026	0.965159	up
LOC108167942	4.8969e-24	5.88742e-23	1.02514	up
Gm30062	0.00462312	0.00965853	0.6992	up
Uts2r	0.0162534	0.0302856	0.957395	up
Metrnl	5.01401e-25	6.31087e-24	0.895234	up
Pomc	1.5521e-06	5.4669e-06	1.48495	up
Mfsd2b	5.63141e-07	2.08441e-06	1.45661	up
2810032G03Rik	3.02064e-11	1.69336e-10	0.859175	up
Gm32258	5.52405e-05	0.00015759	0.719634	up
Gm9548	1.49298e-09	7.18835e-09	0.796696	up
LOC108167979	0.000261727	0.000675351	1.12109	up
Gm32576	4.49571e-18	3.95579e-17	1.15437	up
Gdf7	6.13469e-06	1.99673e-05	1.9666	up
Sdc1	5.09801e-31	8.249e-30	1.59752	up
Rdh14	4.85878e-33	8.50936e-32	0.69	up
Gm34237	8.04579e-06	2.57676e-05	1.49125	up
Gm40287	0.0225515	0.040613	0.801934	up
Hpcal1	6.28196e-44	1.55859e-42	0.768372	up
Gm40848	0.000108597	0.000297402	1.41011	up
LOC108167955	0.000245794	0.000637049	1.05086	up
Gm5784	2.46795e-06	8.46694e-06	1.25938	up
LOC108167368	0.001537	0.00351759	0.89804	up
3110053B16Rik	2.9539e-31	4.81294e-30	1.28867	up
6030426L16Rik	2.36501e-08	1.01406e-07	1.37338	up
2410018L13Rik	2.07311e-11	1.18242e-10	1.80921	up
9030624G23Rik	1.56191e-05	4.83027e-05	1.805	up
LOC102639700	4.01569e-16	3.18128e-15	1.57161	up
Gm36129	1.80801e-05	5.54526e-05	0.650473	up
LOC102641621	1.65922e-08	7.22792e-08	1.73074	up
Gm30515	4.33516e-63	1.80632e-61	2.05811	up
Gm20187	1.39824e-51	4.38624e-50	2.68686	up
Tssc1	2.40987e-30	3.8083e-29	0.645583	up
Foxg1	2.6062e-27	3.6014e-26	0.642342	up
Egln3	9.77423e-07	3.52074e-06	0.643275	up
Insm2	0.000303476	0.000775503	1.528	up
Fbxo33	3.13499e-72	1.61432e-70	0.778638	up
Mis18bp1	0.000868905	0.00206657	1.41105	up
Rpl36al	3.92619e-51	1.21764e-49	0.808482	up
Mgat2	1.14165e-37	2.33682e-36	0.837848	up
Arf6	3.32249e-164	6.32626e-162	1.17798	up
Gpr135	2.39738e-75	1.32625e-73	1.55989	up
Pcnx4	3.53272e-84	2.26856e-82	0.805596	up
Tmem30b	7.61846e-34	1.37241e-32	4.96391	up
Hspa2	2.08514e-30	3.30534e-29	0.674567	up
Rab15	3.11393e-64	1.33135e-62	0.72777	up
Gm40462	1.76054e-26	2.3553e-25	1.31102	up
Vti1b	8.37515e-129	1.04689e-126	1.02496	up
Dcaf5	1.02673e-209	3.2332e-207	1.15523	up
Ccdc177	8.12966e-21	8.24292e-20	0.740144	up
LOC108168016	7.42053e-06	2.38866e-05	1.2239	up
Synj2bp	3.40062e-123	3.89407e-121	1.02031	up
Adam21	1.06124e-16	8.66721e-16	1.78081	up
Map3k9	6.85905e-127	8.31977e-125	0.891077	up
Sipa1l1	7.87687e-61	3.11555e-59	0.61279	up
Zfyve1	2.76363e-44	6.94086e-43	0.667907	up
Heatr4	0.0300155	0.0522822	0.941894	up
2410016O06Rik	2.02756e-08	8.77111e-08	0.592206	up
Acot3	1.88137e-11	1.07831e-10	1.76177	up
Rnf113a2	3.13727e-45	8.15441e-44	1.32407	up
Syndig1l	5.85026e-37	1.16543e-35	0.69344	up
Samd15	2.94825e-15	2.21864e-14	1.26622	up
Gm26839	8.15206e-05	0.000226869	1.39573	up
Itpk1	3.6368e-85	2.41103e-83	0.837841	up
Tmem251	9.2224e-18	7.98186e-17	0.799015	up
Ifi27l2a	4.66025e-08	1.94325e-07	1.39304	up
Serpina3n	1.16617e-277	6.82001e-275	2.17359	up
Snhg10	4.99163e-18	4.38273e-17	1.49481	up
Glrx5	7.86198e-94	6.01589e-92	1.23281	up
Bcl11b	1.50041e-62	6.18871e-61	0.796533	up
Setd3	7.48604e-71	3.76024e-69	0.650536	up
Ccdc85c	2.42915e-50	7.43503e-49	0.600124	up
Gm16596	0.00108618	0.00254524	0.755605	up
Gm34220	3.59698e-20	3.52698e-19	1.01387	up
Begain	4.84497e-228	1.84503e-225	1.61061	up
Mir485	7.20484e-07	2.63523e-06	1.70228	up
Mirg	2.99398e-05	8.89933e-05	0.603965	up
Bag5	7.77035e-177	1.76721e-174	1.44843	up
Aspg	1.85264e-13	1.24383e-12	1.25127	up
Zbtb42	7.11488e-68	3.29114e-66	3.41204	up
Cep170b	4.34347e-171	9.48324e-169	0.831616	up
Btbd6	1.39877e-35	2.66645e-34	0.68959	up
4930427A07Rik	0.000368692	0.000929536	0.839489	up
Akr1c13	0.00557507	0.0114818	1.09637	up
Gpr137b-ps	1.20811e-33	2.15498e-32	0.958723	up
Sugct	2.15955e-16	1.73517e-15	1.1371	up
9330199G10Rik	4.87853e-08	2.03117e-07	1.55127	up
Nkapl	0.000143993	0.000388334	1.1425	up
Hist1h4m	1.98147e-33	3.50394e-32	1.17688	up
Hist1h2bj	0.00163456	0.00371956	0.664479	up
Abt1	4.87173e-16	3.83347e-15	0.789972	up
Hist1h3g	0.0193024	0.0353317	0.664683	up
Mylk4	0.000302877	0.000774093	1.12178	up
Cdyl	4.32128e-49	1.26812e-47	0.817576	up
Dsp	2.16436e-38	4.57309e-37	0.90522	up
Gm32778	1.48547e-06	5.24348e-06	1.91837	up
Rnf182	2.41742e-23	2.81746e-22	0.636713	up
Dtnbp1	2.60559e-31	4.25813e-30	0.723637	up
Nhlrc1	4.28156e-47	1.1823e-45	0.937924	up
Fam120aos	1.60015e-22	1.79592e-21	0.692054	up
Cenpp	0.0422322	0.070617	0.619692	up
Spin1	6.43767e-276	3.63507e-273	1.19517	up
Cks2	5.71651e-10	2.86701e-09	1.4402	up
Diras2	3.32962e-60	1.29815e-58	0.585491	up
Nfil3	1.56334e-14	1.12625e-13	0.72704	up
Hrh2	1.28856e-73	6.85069e-72	1.30119	up
Gprin1	4.59892e-234	1.93095e-231	1.37097	up
Gm31313	0.0015473	0.0035382	0.839191	up
Uimc1	1.48445e-27	2.07583e-26	0.702418	up
Prr7	2.94491e-36	5.75451e-35	1.06612	up
Idnk	6.35962e-22	6.87385e-21	0.708117	up
Gm26555	0.000345155	0.000874368	0.935171	up
Rmi1	4.20912e-19	3.90064e-18	0.617926	up
LOC102632415	7.81251e-10	3.86495e-09	1.70986	up
LOC108168114	0.0261378	0.046276	0.771636	up
Nsun2	3.31533e-66	1.47925e-64	0.769437	up
Adamts16	6.70743e-11	3.6587e-10	0.833901	up
Gm38580	0.000778891	0.00186822	1.26308	up
Nkd2	9.86759e-08	3.99658e-07	0.759341	up
Trip13	4.51246e-06	1.4973e-05	1.25942	up
2810049E08Rik	0.011831	0.0227172	0.688203	up
Ankrd34b	1.04003e-40	2.33295e-39	0.852277	up
Enc1	4.09276e-186	1.04717e-183	0.939558	up
LOC105246056	3.07107e-08	1.30387e-07	0.858242	up
Gm41039	5.53664e-26	7.23563e-25	2.12581	up
Naip2	1.09055e-07	4.39631e-07	0.9437	up
Cenph	1.26304e-10	6.73692e-10	2.71101	up
Ccnb1	0.0166327	0.0308729	0.915876	up
Cd180	7.10668e-05	0.000199438	0.65266	up
Cenpk	1.40607e-05	4.37145e-05	1.27107	up
4921509O07Rik	5.50711e-10	2.76793e-09	3.21545	up
Fst	6.66311e-10	3.31637e-09	1.55345	up
Pelo	4.78848e-29	7.1674e-28	0.857379	up
Nnt	8.24652e-34	1.48067e-32	0.784935	up
3110070M22Rik	2.32489e-05	7.03049e-05	0.816332	up
Gm7120	2.03975e-45	5.34414e-44	1.35702	up
Ccl28	2.03788e-08	8.80949e-08	1.26902	up
LOC108168049	2.03329e-09	9.66196e-09	1.45107	up
Gm2897	2.23277e-06	7.70043e-06	1.23013	up
D830030K20Rik	3.02936e-05	8.9996e-05	1.25105	up
Gm3043	8.35311e-07	3.03556e-06	2.48637	up
Gm3002	0.0349729	0.0597725	0.900486	up
LOC101055754	3.04113e-06	1.03188e-05	2.50949	up
2610042L04Rik	1.17263e-09	5.69955e-09	1.96309	up
Gm3264	0.000704773	0.00170091	1.56753	up
LOC100861615	5.35369e-08	2.21941e-07	1.67017	up
Gm16440	0.00143669	0.00330698	1.50872	up
Gm33933	1.72953e-09	8.28341e-09	2.19807	up
Gm3636	8.7745e-40	1.92089e-38	1.5187	up
Gm3667	1.70857e-07	6.73189e-07	1.82124	up
Gm10406	1.31915e-10	7.02244e-10	1.69094	up
Gm3696	5.07734e-07	1.88701e-06	1.20105	up
Gm3558	6.0547e-06	1.97383e-05	1.1582	up
Kctd6	1.85858e-31	3.06488e-30	0.637692	up
Fhit	3.87253e-05	0.000113217	0.770683	up
Lrrc3b	2.79789e-107	2.5739e-105	1.47293	up
Oxsm	2.20053e-16	1.76723e-15	0.642118	up
Nkiras1	1.13033e-48	3.27597e-47	0.665217	up
Gm2237	0.000698287	0.00168575	1.06905	up
Mss51	0.000237385	0.000617014	1.11611	up
A430057M04Rik	1.20237e-10	6.42163e-10	1.75013	up
4930519K11Rik	1.68251e-11	9.66028e-11	1.8565	up
Tnnc1	1.94195e-10	1.01824e-09	1.3706	up
Gm35823	0.00198848	0.0044562	0.874244	up
Dph3	2.31083e-27	3.20405e-26	0.602907	up
Rbp3	5.88648e-05	0.000167142	1.08444	up
Npy4r	1.41079e-08	6.18519e-08	2.65888	up
Gprin2	1.99163e-32	3.40072e-31	0.735714	up
Ccser2	6.34587e-74	3.407e-72	0.708425	up
Cdhr1	1.88915e-38	4.00192e-37	1.67518	up
Sh2d4b	2.14445e-300	1.40461e-297	2.52451	up
Naa30	2.74039e-80	1.65586e-78	1.13375	up
Ccnb1ip1	0.00055068	0.0013487	1.0299	up
Klhl33	1.42383e-92	1.08443e-90	1.58932	up
Apex1	3.27632e-46	8.75199e-45	0.970344	up
Gm41151	0.0131953	0.0250956	0.818086	up
4931414P19Rik	1.39045e-08	6.09765e-08	0.920124	up
Pabpn1	3.94505e-30	6.14654e-29	0.637422	up
Emc9	4.69762e-21	4.81977e-20	0.784232	up
Psme2	1.40969e-27	1.97803e-26	0.870135	up
Irf9	1.07766e-19	1.02836e-18	0.976928	up
Nfatc4	0.00315203	0.00679763	0.60932	up
2410022M11Rik	2.91072e-07	1.11545e-06	0.691489	up
Gja3	8.63512e-16	6.69825e-15	2.5383	up
Gm4491	0.0248443	0.0442249	0.777266	up
Lats2	1.4655e-195	3.93403e-193	1.26066	up
Sap18	1.97025e-28	2.88319e-27	0.61495	up
Ska3	1.86609e-05	5.71269e-05	1.46294	up
Mrpl57	1.05348e-30	1.68628e-29	0.645781	up
Fgf9	2.07688e-68	9.80083e-67	0.969474	up
Cdadc1	1.17282e-39	2.55384e-38	0.587545	up
Shisa2	3.79933e-07	1.43449e-06	0.597187	up
Kcnrg	2.69985e-08	1.15101e-07	1.33233	up
Pnma2	1.71506e-53	5.59446e-52	0.787867	up
Egr3	4.37801e-25	5.5231e-24	0.634633	up
Phyhip	2.94937e-100	2.48948e-98	0.784019	up
Nudt18	4.37116e-109	4.26058e-107	1.16844	up
Dok2	1.16792e-07	4.69087e-07	1.61051	up
Gfra2	1.28277e-41	2.96685e-40	0.833955	up
Kbtbd6	1.94949e-25	2.49398e-24	1.87332	up
Plcxd3	1.02204e-20	1.03244e-19	0.631744	up
Rpl37	5.1652e-66	2.29215e-64	0.733926	up
Ttc33	3.90803e-56	1.38216e-54	0.728351	up
Ptger4	0.0222437	0.0401279	0.615689	up
Gm41257	1.29184e-12	8.12671e-12	0.931195	up
Osmr	2.33104e-20	2.31198e-19	1.40536	up
Gm31282	6.563e-43	1.58743e-41	1.42006	up
Basp1	2.07113e-165	4.13595e-163	1.027	up
Gm5468	4.85205e-06	1.60089e-05	0.990072	up
Zfp622	3.62023e-41	8.27951e-40	0.767761	up
Trio	9.76301e-165	1.90321e-162	0.948001	up
Ankrd33b	1.52983e-43	3.73896e-42	0.827614	up
Stk3	1.58784e-38	3.36799e-37	0.683633	up
Lrp12	8.28329e-46	2.1842e-44	0.651911	up
Tmem74	4.0515e-12	2.45898e-11	0.784943	up
Gm33908	0.0231388	0.0415044	0.702825	up
Trmt12	0	0	2.86977	up
Dennd3	0.00107183	0.00251271	0.597595	up
Mroh5	0.000522438	0.0012853	0.920845	up
Ly6h	2.09361e-30	3.31556e-29	0.586294	up
LOC108168243	0.000343284	0.000870302	0.692659	up
Mafa	6.23903e-39	1.33373e-37	3.09106	up
Tigd5	4.1271e-11	2.28701e-10	0.694435	up
Zfp707	4.14278e-10	2.11202e-09	0.686297	up
Ccdc166	4.24083e-07	1.59457e-06	0.670774	up
Fam83h	1.07005e-68	5.07885e-67	1.98827	up
Parp10	3.83438e-05	0.000112141	0.829729	up
Exosc4	3.68851e-11	2.0565e-10	0.586687	up
Scx	0.00110413	0.00258324	0.686752	up
Scrt1	3.26193e-60	1.2748e-58	0.65074	up
Cyhr1	9.07556e-73	4.71785e-71	0.692206	up
Ppp1r16a	8.65806e-50	2.60139e-48	0.744839	up
Lrrc14	6.07208e-86	4.04188e-84	1.24149	up
Apol8	3.2174e-20	3.16997e-19	1.00471	up
Csf2rb2	0.000188013	0.000497529	0.943	up
Csf2rb	0.00029483	0.000754585	0.960307	up
C1qtnf6	0.00370116	0.00788122	0.703924	up
Sstr3	1.85532e-25	2.37908e-24	0.77028	up
Card10	2.36279e-13	1.57343e-12	0.876213	up
Lgals1-ps2	0.00394085	0.00835141	0.792719	up
Maff	0.000256765	0.000663699	0.724687	up
Mgat3	1.73488e-157	2.99038e-155	0.828703	up
LOC102634709	2.36246e-11	1.33628e-10	0.643353	up
Cyp2d22	6.03865e-23	6.91488e-22	0.591267	up
Tcf20	0	0	1.61726	up
Nfam1	1.85697e-28	2.72716e-27	1.08629	up
Rrp7a	5.66929e-55	1.93003e-53	0.642919	up
A4galt	0.00072139	0.00173845	0.834419	up
Mpped1	5.23794e-38	1.08709e-36	0.751058	up
Prr5	2.87233e-74	1.55743e-72	1.09119	up
Nup50	3.86702e-43	9.40899e-42	0.623348	up
Lncppara	0.00255868	0.00562243	0.656703	up
Pkdrej	4.92416e-12	2.9601e-11	1.03551	up
Gtse1	0.000869323	0.00206726	0.915881	up
Fam19a5	7.61526e-186	1.91846e-183	1.16204	up
Gm35599	6.80913e-10	3.38802e-09	1.73283	up
Gm35652	1.53339e-13	1.03415e-12	3.78001	up
Mapk12	8.11092e-07	2.95213e-06	0.713521	up
Acr	0.000226984	0.000592518	0.990823	up
Gm38469	3.4954e-07	1.32832e-06	1.77625	up
Pced1b	6.72544e-13	4.31371e-12	0.726995	up
Asb8	1.02915e-159	1.87248e-157	1.1877	up
Adcy6	3.30773e-170	7.0343e-168	1.30988	up
Ddx23	7.61921e-55	2.57778e-53	0.751671	up
Rnd1	5.0143e-18	4.40028e-17	0.643933	up
Wnt10b	2.09525e-07	8.17289e-07	2.437	up
Fignl2	4.65926e-12	2.81014e-11	0.990824	up
Gm41402	8.50701e-06	2.71439e-05	1.72429	up
A330009N23Rik	4.17811e-08	1.75202e-07	0.801287	up
Atg101	1.20449e-17	1.03754e-16	0.639147	up
Mfsd5	1.58633e-123	1.82931e-121	1.29413	up
Pfdn5	6.59854e-46	1.7484e-44	0.628833	up
Ppp1r1a	5.36584e-30	8.32061e-29	0.699818	up
Gm36195	2.85809e-17	2.41243e-16	2.56103	up
Gm41409	1.21326e-10	6.47557e-10	3.33432	up
Vasn	7.85033e-12	4.6458e-11	0.685905	up
Tmem114	6.13737e-09	2.79202e-08	1.16772	up
1810013L24Rik	5.09089e-94	3.91377e-92	0.86107	up
Gm30310	2.16026e-74	1.17522e-72	3.04848	up
Gm30371	6.00621e-08	2.47613e-07	1.6207	up
Tvp23a	8.37563e-30	1.2878e-28	0.655937	up
Socs1	0.0361997	0.0616314	0.630489	up
LOC108168302	0.0243276	0.043389	0.786969	up
Ercc4	4.63538e-22	5.07043e-21	0.611454	up
Gm32817	5.36044e-05	0.000153296	0.712162	up
Myh11	0.00355938	0.00760105	0.671	up
Cebpd	3.21833e-10	1.6562e-09	0.755131	up
2610318N02Rik	2.59642e-49	7.70223e-48	2.76385	up
Ccdc116	1.32064e-05	4.12227e-05	1.12754	up
Tmem191c	3.68601e-30	5.76489e-29	0.782469	up
Thap7	6.52551e-16	5.09805e-15	0.767534	up
B830017H08Rik	1.87164e-07	7.34262e-07	0.976339	up
Gnb1l	2.26084e-10	1.17752e-09	1.20974	up
Klhl6	0.00081805	0.00195299	0.793958	up
Igf2bp2	0.00504633	0.0104679	0.836577	up
Rtp4	1.66547e-09	7.993e-09	1.33054	up
LOC108168282	2.6103e-08	1.11515e-07	1.14469	up
Gp5	1.71572e-07	6.75683e-07	1.1913	up
Mfi2	0.0497115	0.0817132	0.786907	up
Nrros	1.10837e-07	4.46595e-07	0.714285	up
Fbxo45	4.76877e-99	3.96389e-97	0.888487	up
Tnk2	8.61888e-116	9.47209e-114	0.798775	up
Rpl35a	1.49872e-57	5.46582e-56	0.595408	up
Zfp148	6.40335e-129	8.06576e-127	0.823108	up
Pdia5	1.73883e-08	7.5566e-08	0.971543	up
Parp14	9.70731e-06	3.07223e-05	0.674542	up
Dtx3l	1.2911e-09	6.24939e-09	0.622923	up
Eaf2	0.0424397	0.0709072	0.622203	up
Polq	1.69061e-27	2.35807e-26	1.70885	up
Popdc2	4.24882e-10	2.16271e-09	2.5891	up
Gap43	4.36506e-66	1.94233e-64	0.636445	up
Btla	0.00596849	0.0122275	0.673939	up
Tmprss7	0.023034	0.0413549	0.60304	up
Impg2	0.0156683	0.0293079	0.634982	up
Csnka2ip	1.62973e-238	7.02287e-236	4.68138	up
Gm36457	0.000839108	0.00199979	0.896142	up
Btg3	3.74893e-09	1.73856e-08	0.706938	up
A730009L09Rik	9.83105e-07	3.53887e-06	1.0655	up
Runx1	0.000151946	0.000408222	0.719272	up
Cbr3	5.01018e-07	1.86331e-06	0.607967	up
Dyrk1a	1.98622e-65	8.69637e-64	0.652113	up
Kcnj6	8.89447e-159	1.5661e-156	1.23536	up
Igsf5	0.00987762	0.019267	0.872085	up
Dscam	1.28256e-51	4.03106e-50	0.627756	up
Ripk4	8.41313e-19	7.68778e-18	1.13865	up
Gm34507	0.0210596	0.0381938	0.689386	up
Gm2808	0.000166664	0.000444628	0.953166	up
Fndc1	0.000260763	0.000673395	0.629598	up
Tagap	1.6426e-14	1.18179e-13	1.80637	up
6530411M01Rik	0.00358437	0.00764942	1.07531	up
LOC108168354	6.88687e-05	0.000193634	1.71481	up
Pnldc1	0.0139722	0.0263984	0.8368	up
Tcp10b	0.00150189	0.00344445	1.23896	up
Wdr27	0.00189579	0.00426834	0.937091	up
Rgmb	2.23728e-143	3.45617e-141	1.11761	up
Gm4786	9.93997e-05	0.000273696	0.947248	up
Tnfrsf12a	2.14302e-24	2.62665e-23	1.05212	up
Flywch2	8.85401e-08	3.59406e-07	0.632447	up
Tbc1d24	1.77057e-53	5.76404e-52	0.63139	up
Pgp	2.61547e-42	6.21602e-41	0.799315	up
Rab26os	3.18124e-07	1.21513e-06	1.30903	up
Mrps34	2.34272e-65	1.02299e-63	1.05557	up
Tekt4	0.000135945	0.000367889	0.660703	up
Gng13	1.31638e-54	4.41715e-53	1.19143	up
0610011F06Rik	2.7437e-29	4.13322e-28	0.803694	up
Axin1	2.73583e-29	4.12516e-28	0.6483	up
Arhgdig	2.10474e-124	2.49747e-122	1.22164	up
Rgs11	3.72435e-06	1.25125e-05	0.671112	up
Kifc5b	0.00883338	0.0174252	0.88059	up
Rps10	3.78375e-48	1.07755e-46	0.600739	up
Spdef	2.58638e-15	1.9526e-14	2.43281	up
Rnf8	3.96035e-07	1.49391e-06	0.587254	up
Btbd9	7.47413e-56	2.60957e-54	0.654991	up
Gm41568	3.40668e-14	2.40243e-13	1.71548	up
Morc2b	2.35554e-24	2.88066e-23	1.17164	up
Zfp101	1.98874e-25	2.54221e-24	0.664664	up
Rps28	7.66379e-40	1.68675e-38	0.803207	up
Kifc1	0.0265753	0.0469491	0.725387	up
Platr17	4.19305e-20	4.10162e-19	3.02878	up
Zbtb22	4.15032e-178	9.70878e-176	1.47219	up
Gm19412	0.000275064	0.000707535	0.797049	up
Tapbp	7.54292e-28	1.07498e-26	0.645539	up
Rps18	3.15131e-44	7.89031e-43	0.596225	up
AA388235	8.24282e-52	2.60572e-50	1.41002	up
H2-DMa	1.26686e-21	1.34184e-20	0.788165	up
H2-Ab1	1.72192e-06	6.03133e-06	1.15043	up
H2-Aa	0.00431981	0.00907581	0.628091	up
Egfl8	0.00520097	0.0107614	0.856137	up
Fkbpl	1.19652e-46	3.24388e-45	1.56479	up
C4b	6.49371e-218	2.31162e-215	1.47138	up
Dxo	2.28823e-19	2.1485e-18	0.806935	up
1110038B12Rik	1.80321e-06	6.29855e-06	0.715737	up
Hspa1b	4.65881e-10	2.3604e-09	1.00773	up
Hspa1a	1.91204e-08	8.28517e-08	0.857123	up
Hspa1l	8.44431e-08	3.43713e-07	1.57028	up
D17H6S53E	1.48669e-29	2.27519e-28	0.800877	up
Nfkbil1	3.48718e-17	2.91787e-16	0.982315	up
H2-D1	2.16809e-62	8.9202e-61	0.936229	up
H2-Q2	5.2237e-06	1.71591e-05	1.1096	up
H2-Q4	8.38128e-10	4.13883e-09	1.15026	up
Cchcr1	8.21445e-12	4.85601e-11	1.35455	up
Gm33257	3.73237e-14	2.62533e-13	1.03758	up
Rnf39	0.00415264	0.00875604	0.850239	up
Gm33595	0.0218586	0.0395114	0.816337	up
Tnfrsf21	1.28139e-124	1.54285e-122	0.964678	up
Tdrd6	3.05102e-07	1.1673e-06	0.960161	up
Tmem151b	5.27091e-56	1.8482e-54	0.588559	up
Mrpl14	4.37816e-22	4.79227e-21	0.838546	up
Mad2l1bp	3.95881e-08	1.6639e-07	0.670936	up
Ttbk1	5.4594e-61	2.18043e-59	0.600328	up
2310039H08Rik	0.00135582	0.00313228	0.597746	up
Gltscr1l	4.83208e-52	1.53344e-50	0.701766	up
Tbcc	1.69383e-124	2.02456e-122	1.73458	up
Frs3	6.15963e-45	1.58342e-43	0.775707	up
Trem2	5.58946e-11	3.0683e-10	0.654287	up
Lrfn2	4.94111e-53	1.59273e-51	0.961348	up
Plcl2	0	0	1.61123	up
Kcnh8	5.28642e-07	1.96159e-06	0.682406	up
Chaf1a	1.13844e-35	2.1778e-34	1.3479	up
Sema6b	5.92914e-180	1.4071e-177	1.15459	up
Tnfaip8l1	1.37335e-27	1.93035e-26	1.38857	up
Uhrf1	0	0	4.49371	up
LOC108168331	0.000107296	0.000294152	0.590568	up
Rpl36	1.30215e-36	2.5721e-35	0.595414	up
Lonp1	3.85562e-32	6.50884e-31	0.587331	up
Nrtn	4.07134e-17	3.39624e-16	1.21109	up
Gm11110	3.27853e-07	1.25055e-06	1.24171	up
Adgre1	8.88898e-13	5.6637e-12	0.682444	up
Ankrd12	2.63796e-216	8.99929e-214	1.04035	up
Gm38593	4.26978e-07	1.60398e-06	1.55622	up
Tmem200c	2.59279e-16	2.07512e-15	0.742705	up
Gemin6	2.09299e-20	2.07965e-19	1.38843	up
Arhgef33	0.00158288	0.00361502	0.58729	up
Gm10190	3.75469e-07	1.4196e-06	2.10602	up
Tmem178	2.28765e-29	3.46533e-28	0.828241	up
LOC108168353	0.00978326	0.0191125	0.678425	up
Cox7a2l	6.62289e-109	6.3794e-107	0.967428	up
Kcng3	1.07782e-80	6.5611e-79	1.86582	up
Socs5	4.60244e-150	7.5365e-148	0.950138	up
Bambi	4.14382e-14	2.90351e-13	0.714581	up
Gm41662	1.19891e-07	4.81179e-07	0.7049	up
Cabyr	0.00122763	0.00285342	1.14982	up
Gm15328	0.00432371	0.00908209	0.660576	up
Nol4	4.71416e-34	8.57714e-33	0.597493	up
Gm32896	0.000884349	0.00210086	0.71774	up
Slc25a46	1.93997e-84	1.26059e-82	0.744498	up
Epb41l4aos	4.20326e-25	5.31493e-24	1.28836	up
Snhg4	3.30837e-41	7.57687e-40	1.19517	up
Gm41696	0.000512612	0.0012634	0.740305	up
Fchsd1	1.03877e-08	4.60471e-08	0.743689	up
Gm41710	3.21219e-17	2.69603e-16	5.65464	up
Gm31907	0.00256872	0.00564222	0.867778	up
Eif1a	8.45826e-135	1.1639e-132	1.14311	up
Gm41719	1.3857e-12	8.70045e-12	1.93843	up
Lvrn	1.16257e-07	4.67396e-07	2.40537	up
Lox	1.55717e-06	5.48358e-06	1.12713	up
Phax	7.16635e-66	3.16304e-64	1.08639	up
Gm26507	8.32833e-11	4.50385e-10	1.30602	up
Gm4951	1.95914e-07	7.67303e-07	2.4104	up
Iigp1	1.52724e-06	5.38399e-06	1.12673	up
Rps14	6.2975e-48	1.77185e-46	0.66244	up
Arsi	1.64899e-37	3.35015e-36	2.98472	up
Cdx1	1.49156e-22	1.67635e-21	3.88976	up
1500015A07Rik	8.2595e-14	5.68513e-13	1.27593	up
Gm35887	1.38009e-07	5.49452e-07	2.70426	up
Spink10	1.08503e-21	1.15598e-20	1.21523	up
Onecut2	8.59086e-32	1.434e-30	0.633284	up
Pmaip1	3.04548e-07	1.16573e-06	0.811296	up
Cidea	0.000178551	0.000474408	0.749684	up
Fam210a	1.69647e-102	1.46982e-100	0.923682	up
Elac1	1.07107e-39	2.3385e-38	0.660556	up
Rpl17	6.0562e-25	7.58762e-24	0.824952	up
Gm20544	1.26756e-06	4.5093e-06	0.699922	up
Pias2	1.54839e-41	3.56609e-40	0.588535	up
LOC108168393	0.00114542	0.00267413	0.720371	up
Haus1	7.3419e-18	6.37791e-17	0.910784	up
Slc14a1	8.81412e-46	2.32044e-44	0.737384	up
Rbfa	5.59456e-18	4.89113e-17	0.805964	up
Txnl4a	3.01364e-58	1.12155e-56	0.663728	up
Pqlc1	3.85566e-31	6.26353e-30	0.776941	up
Kcng2	2.76686e-06	9.44494e-06	0.631682	up
Ctdp1	4.0568e-91	2.93938e-89	1.16744	up
Zfp407	0	0	2.58141	up
Acy3	0.00419323	0.0088314	0.807658	up
Doc2g	1.36949e-11	7.93817e-11	1.16148	up
Clcf1	7.16667e-08	2.93826e-07	1.73947	up
Rbm4	4.61927e-92	3.45391e-90	1.48447	up
Ccdc87	9.20833e-09	4.10192e-08	0.952394	up
Gal3st3	6.16349e-40	1.35837e-38	0.861906	up
Eif1ad	4.82156e-26	6.32018e-25	0.753738	up
AI837181	7.72943e-124	9.10571e-122	1.35898	up
Ccdc85b	5.57327e-44	1.38486e-42	0.938107	up
Gm31166	2.3552e-12	1.45643e-11	0.931053	up
Ap5b1	9.83372e-10	4.82551e-09	0.627521	up
Tigd3	1.13592e-07	4.57244e-07	0.864041	up
Znhit2	1.9538e-50	5.99127e-49	1.11069	up
Sac3d1	7.38214e-15	5.42805e-14	0.7347	up
Rasgrp2	4.12054e-47	1.13976e-45	0.884414	up
Rcor2	8.51307e-08	3.46339e-07	0.643592	up
2700081O15Rik	9.44044e-39	2.01024e-37	0.75702	up
Chrm1	9.06679e-91	6.51179e-89	1.07073	up
Zbtb3	5.59136e-10	2.8094e-09	0.822868	up
5730408K05Rik	0.000489174	0.00121	0.955818	up
Rom1	3.63232e-19	3.37184e-18	0.877823	up
Eef1g	1.265e-87	8.85228e-86	0.727545	up
Fen1	9.3147e-72	4.75166e-70	1.23695	up
Slc15a3	1.52824e-08	6.68578e-08	0.996713	up
Tmem132a	4.40971e-105	3.90319e-103	0.9252	up
Ms4a6d	0.0323562	0.0558955	0.618624	up
Mrpl16	4.2745e-15	3.18303e-14	0.629857	up
Mpeg1	4.99899e-54	1.65705e-52	0.806237	up
Gm32026	0.0122251	0.0234081	0.830622	up
D030056L22Rik	1.09128e-28	1.61863e-27	0.623081	up
1700018L02Rik	0.000446624	0.00111113	1.06744	up
Gm41829	1.75463e-08	7.62125e-08	1.83731	up
Cd274	1.35997e-05	4.23776e-05	0.71209	up
Gm29998	0.00624745	0.0127463	0.610029	up
Ifit3	1.15005e-37	2.35108e-36	1.18638	up
Ifit3b	2.15227e-17	1.83464e-16	1.05635	up
Ifit1	6.27728e-21	6.39642e-20	1.53714	up
Kif20b	0.0260802	0.046199	0.682454	up
Htr7	1.06607e-34	1.97701e-33	0.739703	up
Lgi1	7.07678e-60	2.73307e-58	0.681427	up
Arhgap19	4.6275e-07	1.73043e-06	0.651829	up
Frat1	4.37846e-27	5.99978e-26	0.847997	up
Ubtd1	9.57991e-12	5.6206e-11	0.682068	up
Golga7b	4.50555e-101	3.82272e-99	0.991012	up
Slc25a28	0	0	2.30999	up
Cutc	4.51185e-07	1.68872e-06	0.637952	up
Bloc1s2	6.88533e-21	6.99425e-20	0.690643	up
Gm26644	2.80616e-14	1.99353e-13	1.83732	up
Mrpl43	3.96918e-112	4.01206e-110	1.22843	up
Dpcd	9.79042e-27	1.31949e-25	0.766107	up
Hps6	1.38375e-66	6.24211e-65	1.38046	up
Nfkb2	1.70893e-19	1.61383e-18	1.13581	up
Trim8	3.56187e-58	1.3166e-56	0.66541	up
Nutf2-ps1	0.0488911	0.0805344	0.672575	up
Shoc2	2.22018e-62	9.11164e-61	0.85068	up
Tdrd1	0.00597442	0.0122381	0.610081	up
B230217O12Rik	1.82122e-09	8.69716e-09	0.715137	up
Gm41883	1.38131e-23	1.62376e-22	1.32558	up
Gm34459	4.29342e-43	1.0431e-41	2.39161	up
Nanos1	9.14943e-58	3.34424e-56	0.900559	up
Grk5	1.64815e-53	5.38693e-52	0.73089	up
Fam171a1	1.13299e-70	5.6563e-69	0.731954	up
Bend7	9.62737e-06	3.0487e-05	0.65038	up
Upf2	3.01187e-172	6.66478e-170	1.22139	up
Proser2	1.63433e-05	5.03997e-05	0.691114	up
Spag6	0.000234701	0.000611297	1.01807	up
Carlr	6.55378e-07	2.4057e-06	1.27732	up
Gm33940	0.000465802	0.00115533	0.930833	up
Thnsl1	2.01537e-48	5.78978e-47	0.746964	up
Zmynd19	1.08899e-27	1.54125e-26	0.628735	up
Obp2b	1.15724e-17	9.97361e-17	4.62973	up
Agpat2	0.00290806	0.00632481	0.649405	up
Snhg7	8.43878e-17	6.94048e-16	1.29319	up
Rpl7a	0.0124776	0.0238582	0.642477	up
Ppp1r26	1.44603e-90	1.034e-88	1.07674	up
Tsc1	1.58603e-52	5.0725e-51	0.625247	up
Gm32316	0.00291334	0.00633376	0.851589	up
Cdk9	0	0	1.98986	up
Rpl12	7.22676e-60	2.78443e-58	0.708889	up
Lmx1b	0.0303611	0.0528054	0.611695	up
Fbxw2	1.13558e-73	6.05705e-72	0.859134	up
Gm39798	3.78358e-09	1.75414e-08	1.57783	up
Ndufa8	9.61411e-38	1.97035e-36	0.700974	up
Rpl35	8.03375e-74	4.29911e-72	0.684986	up
Arpc5l	1.39903e-40	3.13394e-39	0.788931	up
Upp2	1.10863e-162	2.06294e-160	1.38863	up
Ccdc148	5.28479e-25	6.64658e-24	0.721759	up
B3galt1	3.29719e-67	1.49977e-65	0.799537	up
Phospho2	1.67082e-55	5.77209e-54	0.94762	up
Zak	5.38349e-45	1.38826e-43	0.740034	up
Sp3os	9.60541e-08	3.89232e-07	0.607187	up
Ttc30b	1.42039e-27	1.99123e-26	0.70278	up
Ttc30a2	1.37709e-11	7.97941e-11	2.78695	up
Ttc30a1	3.35445e-28	4.83957e-27	1.02197	up
Cwc22	3.06444e-114	3.30132e-112	1.34339	up
Frzb	7.45499e-09	3.35004e-08	0.675097	up
Gm19426	1.49144e-11	8.61457e-11	1.90286	up
Kbtbd4	4.87033e-50	1.47415e-48	0.746536	up
Nr1h3	5.09571e-08	2.11729e-07	0.759594	up
Harbi1	3.54678e-27	4.87645e-26	0.905741	up
Chst1	2.45797e-145	3.83326e-143	1.03738	up
Mir670hg	2.61211e-12	1.61044e-11	0.948231	up
Cstf3	5.9364e-27	8.08052e-26	0.589388	up
Rcn1	3.66155e-31	5.96003e-30	0.660257	up
Bdnf	7.20251e-82	4.50157e-80	1.27672	up
Gm30258	0.0207284	0.0376737	0.893224	up
Arhgap11a	3.45348e-49	1.01893e-47	1.46094	up
A530058N18Rik	1.26679e-11	7.37159e-11	0.93964	up
Tmco5	0.000118248	0.000322502	1.13928	up
D330050G23Rik	0.0154026	0.0288414	0.766206	up
Bub1b	0.00230779	0.00510884	0.686368	up
Ankrd63	2.51086e-22	2.78937e-21	0.752688	up
Inafm2	1.33785e-170	2.88254e-168	1.21061	up
Spint1	3.57352e-08	1.50777e-07	0.966019	up
Chac1	5.48055e-17	4.544e-16	1.05366	up
Exd1	3.21604e-06	1.08807e-05	0.789458	up
Nusap1	0.000151626	0.000407464	1.32698	up
Ndufaf1	2.60919e-82	1.63699e-80	1.01221	up
Rtf1	8.57813e-40	1.88546e-38	0.617045	up
Itpka	6.75684e-35	1.26017e-33	0.707718	up
Ltk	1.0257e-52	3.28686e-51	2.28834	up
Ehd4	9.73935e-47	2.65361e-45	0.944986	up
AV039307	1.6472e-05	5.07773e-05	1.18793	up
Tgm5	1.03254e-18	9.38283e-18	3.93824	up
Tgm7	1.92123e-94	1.491e-92	4.70437	up
Lcmt2	3.35633e-20	3.30089e-19	0.874383	up
Shf	6.09332e-62	2.46976e-60	1.11499	up
Bambi-ps1	5.74816e-08	2.37692e-07	1.16996	up
Gm14025	0.0221578	0.039995	0.599993	up
Ebf4	4.97898e-07	1.85339e-06	0.703127	up
Gm14057	0.000224759	0.000587179	0.811084	up
A730017L22Rik	1.04372e-13	7.1301e-13	0.810478	up
Spef1	6.39965e-13	4.11603e-12	0.681316	up
Lrrn4	0.0413568	0.069316	0.58816	up
Bmp2	3.35921e-34	6.12551e-33	1.32043	up
LOC102636024	7.25012e-07	2.6512e-06	1.41999	up
Gm14061	6.95511e-12	4.13543e-11	1.6077	up
Tasp1	7.10725e-133	9.38558e-131	1.06727	up
Bfsp1	1.65251e-09	7.93545e-09	1.44534	up
Syndig1	7.64112e-25	9.54412e-24	0.612542	up
Cst7	5.13314e-34	9.31875e-33	5.53657	up
Tmem74b	1.11296e-48	3.23708e-47	1.23787	up
Fam110a	2.72262e-38	5.72309e-37	1.2231	up
Tpx2	1.63268e-18	1.46896e-17	1.24619	up
Ttll9	0.000457877	0.00113671	0.689722	up
Xkr7	1.49033e-10	7.89011e-10	0.592092	up
E2f1	9.11757e-87	6.27312e-85	1.35652	up
LOC108168806	0.041274	0.0691914	0.892415	up
Phf20	3.84581e-50	1.17054e-48	0.593124	up
Rprd1b	6.68996e-77	3.80375e-75	0.857054	up
LOC102639013	1.05481e-17	9.11001e-17	1.67426	up
Jph2	0.00367314	0.00782866	0.818726	up
LOC108168734	1.96328e-05	5.99454e-05	0.978478	up
Fitm2	2.59912e-21	2.70398e-20	0.602365	up
Neurl2	5.72751e-14	3.9825e-13	1.35883	up
Zfp335os	4.06406e-05	0.000118415	0.639453	up
Zfas1	6.66543e-114	7.0417e-112	1.45815	up
Ube2v1	1.26481e-35	2.41671e-34	0.721691	up
Cebpb	6.9642e-09	3.14676e-08	0.616721	up
Gm14321	0.0136787	0.0259037	0.832595	up
Dpm1	7.03189e-08	2.88734e-07	0.771648	up
Mocs3	4.43191e-85	2.91456e-83	1.52824	up
Kcng1	3.17194e-12	1.94243e-11	0.695357	up
Gm38422	9.78449e-07	3.52366e-06	0.925223	up
Gm35580	3.91497e-05	0.000114376	1.5688	up
Gm14434	0.0263854	0.046674	0.893314	up
Fam217b	1.50576e-37	3.06295e-36	0.705267	up
Rps21	1.21921e-32	2.09272e-31	0.657161	up
B230312C02Rik	0.0194146	0.0355092	0.660525	up
Tcfl5	4.62146e-41	1.0496e-39	3.57969	up
Gid8	2.04358e-47	5.68143e-46	0.680952	up
Ythdf1	3.57909e-64	1.52624e-62	0.787794	up
Col20a1	4.91861e-28	7.05892e-27	0.850773	up
Kcnq2	3.85256e-129	4.89037e-127	0.845388	up
Zbtb46	3.76128e-21	3.87608e-20	0.908087	up
Lime1	1.33629e-06	4.74246e-06	0.596282	up
Gm29797	3.56941e-10	1.82539e-09	1.72783	up
Sox18	7.77037e-05	0.000216837	0.860662	up
Hey1	1.73399e-34	3.1832e-33	0.629294	up
Gm42187	2.39991e-20	2.37884e-19	1.54252	up
Gm31813	3.96777e-28	5.71938e-27	3.36618	up
Egfem1	1.6098e-31	2.66537e-30	0.796886	up
Actrt3	4.09051e-11	2.26751e-10	1.84017	up
Gpr160	4.9831e-05	0.00014303	1.25189	up
Zfp639	4.73403e-80	2.82919e-78	1.192	up
Ankrd50	5.62849e-92	4.18939e-90	0.796191	up
Noct	1.21161e-59	4.64641e-58	0.88583	up
Elf2	2.59139e-81	1.59526e-79	0.764099	up
Ccna1	0.00829053	0.0164555	0.857085	up
Gm32847	5.10082e-33	8.92371e-32	4.66499	up
P2ry1	5.786e-11	3.17193e-10	0.621613	up
Gm40061	1.98244e-107	1.83404e-105	6.07149	up
Slc33a1	1.18035e-27	1.66479e-26	0.592191	up
1110032F04Rik	3.26887e-05	9.66206e-05	0.787247	up
Sis	3.27832e-132	4.2946e-130	4.96679	up
Rbm46	3.50285e-09	1.62813e-08	1.51714	up
Gm30293	5.71599e-31	9.2216e-30	4.26375	up
Fcrls	2.48152e-32	4.2284e-31	0.764836	up
Crabp2	0.00187085	0.00421797	0.852006	up
Gpatch4	2.64814e-53	8.5868e-52	1.35769	up
Tsacc	0.00911795	0.0179282	0.819237	up
Hcn3	6.8111e-22	7.34729e-21	0.735576	up
Efna4	2.35461e-05	7.11379e-05	1.37841	up
Dcst2	7.283e-09	3.27787e-08	1.32477	up
Cks1b	1.63908e-09	7.87328e-09	1.07048	up
Ube2q1	2.05213e-61	8.2564e-60	0.718059	up
Slc27a3	1.01118e-09	4.95604e-09	0.971413	up
Tchh	2.53196e-06	8.67926e-06	0.747325	up
S100a10	3.12139e-21	3.22885e-20	0.764729	up
Gm4349	1.19921e-05	3.76045e-05	1.15577	up
Plekho1	7.75112e-47	2.12248e-45	1.29126	up
Txnip	5.3935e-49	1.57994e-47	0.823891	up
Ankrd34a	1.48377e-72	7.68887e-71	1.01679	up
Bcl9	3.32445e-37	6.6877e-36	0.663503	up
Trim45	9.50111e-122	1.08042e-119	1.68619	up
Cd101	0.0272055	0.0479433	0.699501	up
Bcl2l15	0.00652697	0.0132628	1.03377	up
Fam19a3	0.0195306	0.0357094	0.926245	up
Ppm1j	4.5287e-24	5.46078e-23	1.85823	up
Kcnd3os	0.00909271	0.0178872	0.630652	up
Ovgp1	0.0041579	0.00876488	0.69453	up
Kcnc4	8.1246e-25	1.01171e-23	0.622734	up
Gm12500	1.62968e-06	5.72661e-06	1.25964	up
Sars	2.76535e-69	1.32405e-67	0.680719	up
LOC105244530	3.93428e-11	2.18757e-10	1.63384	up
Rwdd3	1.38505e-10	7.35523e-10	0.88376	up
Gm40139	0.0338499	0.0581324	0.775087	up
Snhg8	9.00765e-32	1.50204e-30	1.17156	up
Tram1l1	2.85101e-32	4.84287e-31	0.627703	up
Neurog2	2.6274e-11	1.48051e-10	1.60794	up
Tifa	3.31187e-23	3.82723e-22	0.694072	up
Cxxc4	8.87894e-35	1.65031e-33	0.631716	up
Gm15688	0.000244109	0.000633183	0.586147	up
Gbp5	0.00024023	0.000624109	0.926017	up
Gbp3	1.11419e-12	7.03618e-12	1.02687	up
Hs2st1	9.21933e-142	1.38501e-139	1.02441	up
Syde2	4.95819e-08	2.06277e-07	0.713415	up
Spata1	2.61576e-32	4.4525e-31	1.53822	up
Ifi44	2.11562e-07	8.24645e-07	2.06081	up
Lrriq3	2.35686e-05	7.11926e-05	0.957556	up
Gm33311	8.51136e-12	5.02428e-11	4.05639	up
Ptger3	3.89086e-13	2.5475e-12	1.01982	up
Clvs1	4.63455e-59	1.75673e-57	0.713815	up
Gm35429	5.21841e-35	9.78826e-34	1.96671	up
Rad54b	2.40063e-09	1.13221e-08	1.36513	up
LOC108168930	1.90979e-10	1.00201e-09	1.47686	up
LOC108168931	9.35366e-19	8.52344e-18	4.35657	up
Lrrc69	2.99836e-06	1.01863e-05	0.718646	up
Gm42260	1.97736e-272	1.07931e-269	5.0612	up
Mms22l	6.90925e-11	3.76502e-10	1.10012	up
Ddx58	3.49523e-08	1.47587e-07	0.590907	up
Fam219aos	0.0174899	0.0323029	0.727179	up
Ccl27a	2.14288e-16	1.72261e-15	0.600783	up
Gm2163	0.00029264	0.000749333	0.872502	up
LOC108168952	0.00529035	0.0109313	0.879658	up
Tesk1	3.02392e-220	1.10037e-217	1.47637	up
Slc25a51	5.51174e-206	1.67138e-203	1.22946	up
Galnt12	3.97182e-14	2.78776e-13	1.39627	up
LOC108168941	0.000793455	0.00189843	1.29535	up
Murc	0.00652555	0.0132625	0.751405	up
Acnat1	5.22774e-14	3.64273e-13	1.47839	up
Baat	5.32482e-27	7.28437e-26	3.18535	up
Aldob	3.48757e-56	1.23881e-54	3.47023	up
Grin3a	5.61798e-73	2.92976e-71	0.674791	up
Gm12506	3.38884e-14	2.39088e-13	1.99224	up
Gm34687	6.25416e-17	5.17493e-16	4.96856	up
Palm2	6.59e-54	2.18002e-52	0.688544	up
Gm32545	1.86201e-14	1.3373e-13	4.31769	up
Bnc2	2.45905e-16	1.97001e-15	1.00314	up
C87499	9.75652e-41	2.19154e-39	4.22696	up
Tusc1	1.4243e-46	3.85502e-45	1.54281	up
Gm12693	0.0090686	0.0178462	0.598253	up
0610043K17Rik	1.47075e-28	2.17165e-27	1.6543	up
Cyb5rl	8.25684e-13	5.27281e-12	0.910049	up
Glis1	0.00270959	0.00593176	0.82541	up
Coa7	1.08164e-13	7.37071e-13	0.741499	up
Zfyve9	3.42192e-96	2.7201e-94	0.667249	up
Tal1	1.13148e-11	6.61008e-11	1.1947	up
Dmbx1	2.10064e-06	7.27385e-06	2.0709	up
Rad54l	0.0173708	0.0321058	0.670699	up
Lurap1	4.78032e-95	3.74534e-93	1.38549	up
Hpdl	2.60386e-05	7.8092e-05	0.808114	up
Snord55	0.00167077	0.00379509	1.10707	up
Tmem53	8.75901e-14	6.01631e-13	0.969066	up
LOC102637578	1.06303e-11	6.22575e-11	1.7312	up
Gm34669	4.06829e-06	1.3598e-05	1.84032	up
Cdc20	0.000167709	0.000447269	0.867837	up
Svbp	8.53093e-09	3.81782e-08	0.633033	up
4930538K18Rik	3.76934e-07	1.42415e-06	0.852252	up
Foxo6	1.97822e-46	5.30169e-45	1.50713	up
Col9a2	5.27092e-09	2.41228e-08	0.722095	up
Mycl	7.94028e-28	1.13063e-26	0.714687	up
LOC105244677	0.0189694	0.0347726	1.21982	up
Pou3f1	3.11089e-87	2.16769e-85	1.43365	up
Zc3h12a	0.00336514	0.00722108	0.769786	up
Lsm10	2.28356e-10	1.1886e-09	0.789127	up
5730409E04Rik	6.87364e-58	2.52367e-56	0.720946	up
Smim12	7.29899e-81	4.45974e-79	1.23258	up
Gm33269	0.00595307	0.0122019	0.990287	up
Gja4	0.00260343	0.0057154	0.67094	up
CK137956	0.000106567	0.000292301	1.70379	up
C77080	9.39536e-33	1.62459e-31	0.899053	up
Sync	2.02056e-18	1.80703e-17	1.6414	up
Marcksl1	1.61091e-59	6.16325e-58	0.833485	up
Lck	7.12372e-06	2.29944e-05	1.166	up
Adgrb2	2.79403e-106	2.52775e-104	0.778441	up
Hcrtr1	6.47854e-13	4.16187e-12	1.26042	up
Zcchc17	1.43008e-50	4.40181e-49	0.824858	up
Ythdf2	4.02249e-104	3.52237e-102	1.07351	up
Rps15a-ps4	8.2444e-07	2.99871e-06	2.43062	up
Gmeb1	2.10876e-24	2.58852e-23	0.681183	up
Snhg12	1.12698e-07	4.53867e-07	0.638936	up
Snhg3	3.09351e-06	1.04856e-05	0.620418	up
Med18	1.078e-20	1.08563e-19	1.22673	up
Xkr8	1.06203e-10	5.70186e-10	0.589741	up
Cd164l2	1.6033e-18	1.44411e-17	1.32631	up
Sytl1	0.0292176	0.0510497	0.834199	up
Fam46b	5.55709e-18	4.86357e-17	3.09328	up
Cd52	6.55841e-12	3.9095e-11	1.52915	up
Aunip	1.24558e-14	9.04894e-14	2.98147	up
Ncmap	1.39114e-12	8.73128e-12	1.79388	up
Cnr2	0.0215156	0.0389474	0.70273	up
Tcea3	0.00854056	0.0168964	0.668852	up
Htr1d	4.16952e-36	8.10877e-35	2.04417	up
Wnt4	6.49818e-31	1.04526e-29	0.868772	up
Mul1	1.78419e-50	5.48145e-49	0.777333	up
Htr6	1.16874e-06	4.17225e-06	0.791728	up
Gm16287	0.0495388	0.0814701	0.657854	up
Mrto4	9.18192e-11	4.954e-10	0.592414	up
Arhgef10l	3.83069e-38	8.01119e-37	0.602315	up
Mfap2	0.0036615	0.00780487	0.96191	up
Fbxo42	2.16079e-47	5.99711e-46	0.693279	up
B330016D10Rik	1.11758e-06	4.00183e-06	1.06505	up
Fhad1os2	1.56939e-06	5.52543e-06	2.01751	up
Gm42339	3.56681e-24	4.32001e-23	0.819722	up
Pramef8	2.56907e-54	8.5854e-53	0.910824	up
Smarca5-ps	8.32091e-08	3.39027e-07	2.27036	up
Gm13248	4.66544e-10	2.36303e-09	1.96904	up
Gm13152	2.8061e-10	1.45044e-09	0.941915	up
Gm13157	3.14973e-71	1.58698e-69	1.93376	up
LOC108168987	2.67157e-08	1.13984e-07	0.685501	up
Dnajc11	7.24946e-38	1.49509e-36	0.708018	up
Phf13	2.02692e-20	2.01729e-19	0.611743	up
Espn	0.0396187	0.0667994	0.743337	up
Ajap1	5.13856e-26	6.72076e-25	0.65152	up
Fam213b	9.04627e-102	7.71525e-100	1.10267	up
Cfap74	1.297e-42	3.10501e-41	1.0053	up
Tmem52	5.25919e-07	1.95237e-06	1.31898	up
Mmp23	0.0188708	0.0346112	0.816399	up
Gm10560	0.00500031	0.010379	0.619048	up
Isg15	0.0457495	0.0758631	1.01732	up
Perm1	3.77845e-17	3.15513e-16	1.45165	up
Dhrsx	1.4956e-11	8.63558e-11	0.729252	up
Dbf4	1.89707e-14	1.36069e-13	1.46721	up
4921504A21Rik	1.19133e-14	8.6664e-14	1.21294	up
Tmem60	3.13143e-23	3.62383e-22	0.616108	up
LOC102635844	0	0	3.97595	up
1500035N22Rik	7.6387e-10	3.78353e-09	1.75973	up
LOC108169031	3.34709e-10	1.7176e-09	2.07139	up
9530036O11Rik	4.6386e-05	0.000133939	0.743346	up
Kcnk3	1.34966e-71	6.86358e-70	1.06745	up
Cenpa	0.0289847	0.0507132	0.58745	up
Prr14l	3.0145e-79	1.76926e-77	0.688673	up
Poln	1.87115e-09	8.92514e-09	1.59033	up
Adra2c	5.44078e-146	8.56662e-144	1.69222	up
Sh3tc1	0.00378302	0.00804297	0.693956	up
Tada2b	1.9492e-133	2.59497e-131	1.24746	up
Ccdc96	5.82362e-10	2.91626e-09	0.953749	up
Drd5	2.86845e-37	5.79172e-36	1.33736	up
4930513D17Rik	1.22733e-17	1.05655e-16	4.3739	up
Hs3st1	1.15581e-32	1.99225e-31	0.74148	up
Gm40296	3.04475e-65	1.32601e-63	7.73157	up
Ccdc149	7.44797e-247	3.38779e-244	1.52465	up
Stim2	7.70063e-259	3.70876e-256	1.70573	up
Gm38457	5.59199e-09	2.55351e-08	1.45931	up
Tlr1	0.00012426	0.000338181	1.15108	up
Klb	8.39082e-12	4.9567e-11	2.80589	up
Rpl9	6.60328e-109	6.3794e-107	0.70938	up
Rhoh	0.00821159	0.0163225	0.749059	up
Shisa3	6.7688e-11	3.69095e-10	3.65657	up
Cox7b2	0.00197555	0.00443085	1.07783	up
Gm7467	0.00331439	0.00712059	0.800203	up
Jchain	4.58282e-09	2.10975e-08	1.93938	up
Utp3	5.30024e-29	7.91171e-28	0.878549	up
Mthfd2l	6.85484e-26	8.89446e-25	0.893366	up
Cxcl10	1.07919e-11	6.31082e-11	2.38022	up
Stbd1	5.06573e-15	3.76026e-14	1.74181	up
Sowahb	1.85665e-78	1.07811e-76	1.80196	up
Fgf5	0.000991038	0.00233634	0.761104	up
5430416N02Rik	0.00952477	0.0186453	0.639004	up
Lin54	1.84579e-45	4.85148e-44	0.897989	up
Gbp6	3.49751e-08	1.47646e-07	0.986158	up
Gm42166	2.55813e-05	7.68754e-05	1.10676	up
Ephx4	2.1204e-11	1.20603e-10	0.589464	up
1700028K03Rik	4.99768e-13	3.24493e-12	2.56335	up
Gtpbp6	2.29839e-22	2.55507e-21	0.802208	up
Gm15787	0.000960985	0.00227073	1.18605	up
Pole	0.00152879	0.00350077	0.677734	up
Tpst2	2.95461e-18	2.61806e-17	0.758018	up
Asphd2	0	0	1.8279	up
Wscd2	2.71236e-24	3.31454e-23	0.613044	up
Ung	4.5305e-05	0.000131072	0.779493	up
Oasl2	1.82586e-17	1.56209e-16	1.42491	up
Rpl37rt	1.89506e-13	1.27074e-12	0.843993	up
Cox6a1	1.05157e-48	3.06397e-47	0.70032	up
Rab35	1.85973e-96	1.48551e-94	0.934511	up
C330018A13Rik	3.366e-08	1.42314e-07	1.69246	up
Suds3	2.81999e-165	5.56353e-163	1.12493	up
Wsb2	6.022e-86	4.02491e-84	0.782944	up
LOC102632031	6.88458e-07	2.52147e-06	0.976944	up
Hrk	7.67879e-46	2.02807e-44	0.808467	up
Iqcd	0.0145749	0.027439	0.78348	up
Oas1a	0.0428003	0.0714575	0.812357	up
Rpl6	2.19498e-58	8.22489e-57	0.58804	up
Hvcn1	9.05384e-06	2.88045e-05	0.592452	up
A930024E05Rik	7.69093e-05	0.000214766	0.83103	up
Ddx55	8.9221e-11	4.81699e-10	0.586361	up
Tmem132b	0	0	1.61094	up
Tmem132c	3.9891e-76	2.24473e-74	1.06944	up
Glt1d1	2.7992e-38	5.87653e-37	0.977713	up
Gm38615	5.65001e-05	0.000160958	1.16001	up
Gm29681	3.09599e-19	2.88706e-18	1.49131	up
Syna	0.0185861	0.0341235	0.811396	up
Abhd11os	8.71466e-19	7.95e-18	2.21467	up
Dnajc30	2.47798e-31	4.05364e-30	0.73459	up
Vps37d	7.3594e-100	6.18001e-98	1.64925	up
Tbl2	5.87556e-28	8.40283e-27	0.642301	up
Fzd9	3.73066e-38	7.81197e-37	1.14597	up
Sh2b2	1.67504e-08	7.291e-08	0.803097	up
Ache	1.26594e-131	1.63227e-129	1.09304	up
Ufsp1	6.7169e-27	9.12017e-26	1.22925	up
Pop7	7.63056e-24	9.10054e-23	0.918702	up
Nyap1	2.60212e-81	1.59587e-79	0.947664	up
Mepce	3.19234e-24	3.87794e-23	0.59041	up
Mblac1	6.08267e-18	5.31503e-17	1.29544	up
Cox19	3.45081e-16	2.74173e-15	0.611599	up
Mad1l1	1.62496e-25	2.08695e-24	0.951328	up
Eif3b	2.70044e-54	8.98773e-53	0.645526	up
Chst12	1.58666e-48	4.58229e-47	1.07748	up
Amz1	2.61922e-23	3.04615e-22	0.94215	up
Fam220a	1.77115e-96	1.42169e-94	1.02355	up
Gm38675	0.0168289	0.0311981	0.909536	up
Uspl1	5.35812e-37	1.06869e-35	0.665565	up
Peg10	1.93154e-45	5.06873e-44	0.650043	up
Gm38766	6.11057e-06	1.98967e-05	1.3853	up
Gm36300	8.42969e-23	9.58584e-22	2.7293	up
Tes	0.0024791	0.00546295	0.772912	up
Cftr	5.70715e-07	2.11006e-06	0.730893	up
Gm38777	2.32718e-08	9.98889e-08	2.63395	up
Grm8	5.01506e-15	3.72434e-14	0.639762	up
Fam71f2	4.31659e-05	0.000125415	1.37082	up
Irf5	4.85526e-12	2.92297e-11	0.819372	up
1700080G18Rik	0.0130893	0.0248999	0.646834	up
Nrf1	4.04236e-86	2.73528e-84	1.24238	up
Lncpint	1.10933e-21	1.1811e-20	0.877523	up
Akr1b8	0.00249407	0.00549298	0.949778	up
Klrg2	0.000139959	0.000378127	1.24252	up
Tbxas1	0.00178211	0.00403123	0.590015	up
LOC108169201	0.0263436	0.0466102	0.984096	up
Gm26008	0.000160768	0.0004303	1.53347	up
Wee2	6.46197e-10	3.22508e-09	3.16575	up
Ephb6	5.21246e-36	1.00653e-34	0.669913	up
Gm38797	0.000217406	0.000569785	1.4853	up
Fam131b	2.1982e-267	1.12486e-264	1.29052	up
Gm34752	3.34165e-07	1.27314e-06	1.26922	up
Gm40369	3.99516e-13	2.6116e-12	3.96653	up
Zfp777	8.44612e-19	7.71362e-18	0.608997	up
Zfp467	3.24696e-37	6.53984e-36	0.807085	up
Lrrc61	9.41713e-42	2.18731e-40	0.753641	up
Malsu1	7.97551e-33	1.38346e-31	0.763896	up
Stk31	1.95274e-13	1.30835e-12	2.72885	up
4921507P07Rik	0.00288715	0.00628601	0.863011	up
Neurod6	1.0394e-27	1.47361e-26	0.936235	up
Ccdc129	0.000212873	0.000558442	1.31102	up
Kbtbd2	8.02544e-206	2.38939e-203	1.16029	up
Ccser1	1.11776e-29	1.71218e-28	0.721926	up
Il23r	2.26382e-08	9.73736e-08	2.49844	up
Gm1070	7.39913e-34	1.33437e-32	4.57656	up
Gm38830	3.48946e-23	4.02961e-22	1.65971	up
St3gal5	2.84208e-60	1.11337e-58	0.67853	up
Capg	0.000521983	0.00128437	0.587177	up
1700003E16Rik	1.76728e-31	2.9202e-30	0.869409	up
Nagk	6.46264e-25	8.0783e-24	0.728166	up
Dysf	1.98028e-06	6.88181e-06	0.648462	up
Cyp26b1	1.06776e-13	7.28524e-13	0.737097	up
Emx1	0.0168197	0.0311846	0.618327	up
1810020O05Rik	0.0232696	0.0416847	0.877305	up
Podxl2	3.34242e-84	2.15481e-82	0.795797	up
Txnrd3	2.12004e-11	1.20603e-10	0.714795	up
Chchd4	2.95774e-98	2.42165e-96	1.12804	up
Ccdc174	2.12973e-13	1.42344e-12	0.590253	up
4930590J08Rik	2.22618e-08	9.58552e-08	0.998745	up
Eif4e3	2.34558e-24	2.87062e-23	0.625666	up
Gpr27	4.37059e-96	3.45741e-94	1.55357	up
Shq1	2.66496e-09	1.25216e-08	0.691575	up
Gxylt2	0.000819797	0.00195656	0.831574	up
Gm35017	7.01468e-09	3.16695e-08	1.97006	up
Rad18	1.33739e-30	2.13032e-29	0.903926	up
Prrt3	5.18604e-31	8.38316e-30	0.645973	up
Tatdn2	1.7467e-32	2.98562e-31	0.589128	up
Gm17733	0.0435501	0.0725687	0.745549	up
Plxnd1	4.76529e-28	6.84487e-27	0.610635	up
Tmcc1	3.79634e-58	1.40011e-56	0.637431	up
Gm38884	5.96327e-22	6.47537e-21	2.87589	up
Wnt5b	9.29302e-06	2.95024e-05	0.75824	up
Gm30690	4.54307e-12	2.74512e-11	1.9034	up
Il17ra	7.1139e-14	4.9152e-13	0.661755	up
Bid	9.73882e-15	7.11934e-14	0.750008	up
Tuba8	2.34133e-11	1.32525e-10	0.862978	up
A2m	1.7984e-90	1.28038e-88	1.17475	up
C3ar1	2.07068e-18	1.84983e-17	1.0652	up
Ptpn6	3.47517e-05	0.00010222	0.727357	up
Spsb2	2.09362e-28	3.05825e-27	1.6105	up
Gpr162	1.05064e-54	3.54726e-53	0.60591	up
Lag3	2.19589e-19	2.06653e-18	1.19835	up
Gapdh	2.242e-08	9.64603e-08	2.27551	up
Mrpl51	1.63541e-46	4.41182e-45	0.791754	up
Mir3098	0.000177331	0.000471395	0.774945	up
Ntf3	6.65313e-05	0.000187577	0.92472	up
Rad51ap1	0.00581781	0.0119427	0.660561	up
Tigar	1.36339e-50	4.20442e-49	0.917621	up
9330179D12Rik	2.06903e-08	8.93942e-08	1.02421	up
Foxm1	6.98171e-06	2.25628e-05	0.887304	up
BC064078	0.000138336	0.000374114	0.593535	up
Clec7a	4.63487e-48	1.30855e-46	3.00406	up
Klra2	1.33582e-33	2.37762e-32	2.98955	up
Gpr19	7.13895e-45	1.83229e-43	1.06553	up
H2afj	3.31113e-28	4.7855e-27	0.765319	up
Sult6b2	1.34159e-10	7.13265e-10	3.10144	up
LOC105247329	3.88782e-08	1.63574e-07	2.29973	up
Lmntd1	4.80765e-11	2.65426e-10	1.71	up
Rps4l	6.61303e-17	5.46635e-16	0.69728	up
Cacng8	1.18005e-30	1.88336e-29	0.639761	up
Il11	0.00463153	0.00967363	0.989888	up
Zfp628	1.61376e-22	1.80996e-21	0.804599	up
Ssc5d	0.0158574	0.029615	0.738224	up
Zfp444	3.68854e-26	4.86311e-25	0.637887	up
LOC102640325	4.37647e-10	2.22285e-09	1.73909	up
Zim3	0.000932944	0.00220797	1.36322	up
Aurkc	8.92195e-07	3.2308e-06	1.62842	up
Zfp773	2.90987e-44	7.29696e-43	1.61261	up
Zscan18	1.74801e-63	7.33941e-62	1.06898	up
Rps5	3.00445e-59	1.14148e-57	0.657875	up
6330408A02Rik	2.84275e-14	2.01865e-13	0.634687	up
Inafm1	3.75414e-39	8.09935e-38	0.835606	up
Sae1	1.09358e-54	3.68464e-53	0.790049	up
Tmem160	4.07728e-42	9.59273e-41	0.87355	up
Arhgap35	6.50779e-232	2.66413e-229	1.00352	up
Dact3	2.9619e-203	8.66091e-201	1.26482	up
Ceacam3	1.04751e-19	1.00134e-18	2.99305	up
Psg29	4.98903e-06	1.6441e-05	1.70593	up
Irf2bp1	3.24498e-43	7.91901e-42	0.70189	up
Rtn2	3.81625e-42	9.00447e-41	0.745403	up
Bloc1s3	1.96322e-34	3.59996e-33	0.966496	up
Nkpd1	3.16165e-14	2.23734e-13	1.78629	up
Gemin7	2.63318e-92	1.99622e-90	1.19143	up
Zfp296	0.0134689	0.0255624	0.621844	up
Zfp180	2.23259e-59	8.502e-58	0.741322	up
Zfp109	7.55929e-44	1.86421e-42	1.01904	up
Rps19	9.0945e-110	8.97123e-108	0.906935	up
D930028M14Rik	0.00310276	0.00670204	1.23256	up
Tmem145	1.01519e-11	5.94982e-11	0.660448	up
Cyp2s1	4.82241e-06	1.59208e-05	0.606271	up
Sertad1	0.000319909	0.000814571	0.604762	up
Map3k10	5.6872e-99	4.70343e-97	0.784739	up
Fbl	1.64865e-15	1.25858e-14	0.616911	up
Eid2	2.62611e-54	8.75815e-53	0.915096	up
BC089491	1.09678e-05	3.45647e-05	1.48756	up
Rps16	1.04488e-75	5.79995e-74	0.686924	up
Lrfn1	0	0	2.12262	up
Fbxo17	3.71929e-06	1.24981e-05	0.904101	up
Mrps12	5.69021e-32	9.54684e-31	0.859169	up
Fam98c	6.98135e-13	4.4726e-12	0.598074	up
Spred3	5.87571e-213	1.88656e-210	1.60425	up
Catsperg1	9.17656e-06	2.91666e-05	1.88045	up
Zfp566	3.37594e-05	9.95159e-05	0.618224	up
Wdr62	7.21471e-09	3.2492e-08	1.2567	up
Lrfn3	3.79061e-68	1.76339e-66	1.03577	up
Hspb6	8.93602e-08	3.62376e-07	0.81268	up
Cd22	2.69531e-07	1.03727e-06	1.91443	up
Cebpa	1.96215e-48	5.64677e-47	1.04864	up
Lrp3	1.64523e-270	8.69053e-268	1.53104	up
Rgs9bp	5.03491e-14	3.50986e-13	1.17867	up
Gm36722	2.21766e-09	1.04894e-08	0.877558	up
Uri1	1.97468e-91	1.45002e-89	1.03713	up
1700010N08Rik	1.22204e-05	3.82912e-05	1.64769	up
Vmn2r57	2.31523e-10	1.20355e-09	1.34335	up
Siglecf	1.23197e-06	4.3884e-06	1.46583	up
Vsig10l	0.00228029	0.00505137	0.724987	up
Zfp819	1.75733e-97	1.42457e-95	3.86872	up
2310002F09Rik	2.46711e-19	2.3138e-18	2.21283	up
2410002F23Rik	4.416e-48	1.24891e-46	0.750705	up
Lrrc4b	6.28338e-113	6.47109e-111	0.867022	up
Aspdh	1.66715e-256	7.79988e-254	4.29926	up
Zfp473	0.00960631	0.0187877	0.853745	up
Rps11	3.94947e-63	1.64981e-61	0.719894	up
Rpl13a	6.90197e-55	2.33995e-53	0.586263	up
Plekha4	0.00851109	0.0168503	0.856304	up
Fut2	1.0927e-11	6.38577e-11	1.51273	up
Grwd1	2.41134e-20	2.38873e-19	0.659809	up
Sergef	5.42929e-198	1.55973e-195	1.56019	up
Gm32031	0.0260896	0.0462013	0.840201	up
Gm9962	4.32584e-18	3.81042e-17	1.1338	up
Gabrb3	7.26714e-57	2.62113e-55	0.594716	up
Mkrn3	1.54831e-60	6.10931e-59	2.40287	up
Peg12	3.99994e-10	2.0411e-09	2.37464	up
Otud7a	4.22738e-106	3.80348e-104	0.96926	up
Ndnl2	2.05159e-38	4.34042e-37	0.881319	up
Snrpa1	3.06605e-48	8.76205e-47	1.10876	up
B130024G19Rik	1.0529e-20	1.06231e-19	1.60603	up
LOC108167440	1.08827e-15	8.394e-15	0.719453	up
Agbl1	0.00010178	0.000279827	1.50009	up
Mrpl46	4.92655e-140	7.07651e-138	1.43153	up
Gdpgp1	1.84421e-17	1.57697e-16	0.798469	up
Gm32178	2.43952e-57	8.85748e-56	2.01753	up
Fsd2	0.0174989	0.0323122	0.86625	up
LOC108167484	0.0205631	0.037401	0.908535	up
Il16	4.32004e-27	5.92468e-26	0.863643	up
Cfap161	3.61888e-09	1.68111e-08	0.804639	up
Mesdc1	8.74405e-33	1.51357e-31	0.663806	up
Nox4	0.00862891	0.0170609	0.699914	up
2310010J17Rik	0.00181146	0.00409252	0.614884	up
Ankrd42	1.66683e-16	1.3472e-15	0.748298	up
Tenm4	2.21601e-91	1.61996e-89	0.731449	up
B3gnt6	0.0262387	0.0464496	0.876796	up
Gm15506	1.14636e-05	3.60093e-05	1.26703	up
Tpbgl	1.14069e-05	3.58382e-05	0.589517	up
Gm38405	6.75863e-05	0.000190257	1.68419	up
Stard10	4.70951e-32	7.94214e-31	0.69142	up
Trim34a	0.000168146	0.000448361	0.708903	up
Trim12a	0.00413087	0.00871464	0.647869	up
Trim30a	9.31951e-10	4.58279e-09	0.934168	up
Olfr690	1.28267e-05	4.00911e-05	2.11759	up
Fam160a2	5.92878775009496e-323	4.41299434865401e-320	1.45351	up
Smpd1	5.73246e-48	1.61565e-46	0.655458	up
Dnhd1	8.03791e-11	4.35686e-10	0.834245	up
Mrpl17	2.62994e-32	4.472e-31	0.606976	up
Gm1966	0.000387333	0.000972936	1.0605	up
Rpl27a	3.13054e-51	9.72726e-50	0.711895	up
Rassf10	2.73988e-05	8.19163e-05	1.04495	up
4933406I18Rik	6.80265e-07	2.49425e-06	0.63731	up
Nucb2	4.7565e-06	1.57222e-05	0.635522	up
Rps15a	4.64096e-88	3.26162e-86	0.775778	up
2610020H08Rik	6.84262e-06	2.2157e-05	1.01837	up
Dcun1d3	3.90335e-46	1.041e-44	0.799612	up
Cdr2	6.04161e-33	1.05358e-31	0.658131	up
Otoa	7.92667e-20	7.63525e-19	2.55401	up
Hs3st2	1.51721e-11	8.75418e-11	0.983389	up
Ears2	1.86969e-70	9.24959e-69	1.19747	up
Palb2	8.04837e-06	2.57685e-05	0.807638	up
Cacng3	1.86649e-48	5.38096e-47	0.950335	up
Hs3st4	2.26814668561508e-318	1.61482182465503e-315	1.64546	up
Bola2	4.49117e-21	4.61374e-20	0.892115	up
Hirip3	1.60275e-29	2.44594e-28	1.19264	up
Qprt	0.0398419	0.0670997	0.716523	up
Zfp771	1.57496e-33	2.79415e-32	0.835196	up
Sephs2	9.78624e-26	1.26082e-24	0.649001	up
9130019O22Rik	6.47147e-14	4.48267e-13	0.838053	up
Phkg2	1.2833e-30	2.04616e-29	0.80993	up
Ctf1	0.000653453	0.00158617	0.90792	up
Itgax	8.12867e-31	1.30625e-29	3.40101	up
Cuzd1	0.0387267	0.0654775	0.851858	up
1700007K09Rik	4.92823e-10	2.48843e-09	1.84699	up
2310057M21Rik	4.46914e-41	1.01642e-39	0.763548	up
Fam196a	4.67683e-20	4.55852e-19	1.06777	up
Gm39110	0.0028367	0.00618356	0.593613	up
Gm30874	3.37753e-58	1.25129e-56	5.72188	up
Ppp2r2d	1.92613e-77	1.10668e-75	0.867089	up
Pwwp2b	5.82995e-11	3.19496e-10	0.627884	up
Paox	1.7669e-13	1.18773e-12	0.870307	up
B4galnt4	4.88606e-57	1.76621e-55	0.758394	up
Hras	1.10124e-53	3.63563e-52	0.695892	up
Rassf7	8.25525e-16	6.4127e-15	1.37324	up
Irf7	2.91888e-09	1.36718e-08	1.38118	up
Mob2	1.83032e-27	2.54644e-26	0.640293	up
Dusp8	3.57742e-166	7.23213e-164	1.11868	up
Ifitm10	4.11564e-15	3.07593e-14	0.70921	up
Gm16553	4.98565e-23	5.72511e-22	6.18037	up
Ccl25	5.60695e-42	1.31163e-40	1.67472	up
Fam155a	2.50636e-91	1.82407e-89	1.03667	up
Ing1	1.33381e-34	2.46793e-33	0.695243	up
Dlgap2	3.98924e-31	6.47411e-30	0.66545	up
Cln8	1.245e-32	2.13475e-31	0.616774	up
Kbtbd11	9.22918e-92	6.80756e-90	0.783342	up
Gm35340	0.00034528	0.000874549	1.65858	up
Ckap2	0.000237083	0.000616326	1.04635	up
Tm2d2	3.96641e-39	8.54605e-38	0.709321	up
Bag4	3.79257e-85	2.50417e-83	0.810375	up
Star	2.26326e-07	8.7968e-07	1.20252	up
Pomk	1.23137e-28	1.82147e-27	0.746274	up
Zfp703	1.19983e-27	1.69081e-26	0.738223	up
Eif4ebp1	0.0163799	0.0304831	0.627062	up
LOC108167592	0.000630498	0.0015334	1.31702	up
Cldn23	8.46452e-09	3.79017e-08	2.06522	up
AI429214	0.000181899	0.000482832	0.728647	up
Mir7666	0.0135952	0.0257694	0.880611	up
Pdgfrl	0.000925457	0.00219152	0.905004	up
Cenpu	0.000190769	0.000504251	0.915454	up
Hpf1	7.05288e-23	8.03695e-22	0.589902	up
Tmem192	2.16109e-13	1.44381e-12	0.629588	up
Slc18a1	8.69312e-05	0.000241108	1.30468	up
Lzts1	2.26592e-58	8.47132e-57	0.911271	up
Gmip	4.83748e-12	2.91334e-11	0.781034	up
Lpar2	0.00938318	0.0184055	0.630016	up
Klhl26	1.33916e-134	1.8123e-132	1.26619	up
Lsm4	5.0555e-13	3.28117e-12	0.627023	up
Jund	1.09501e-135	1.53254e-133	1.17072	up
Ifi30	0.000600069	0.00146353	0.663155	up
Rpl18a	6.45665e-49	1.88463e-47	0.610271	up
Fam32a	1.12098e-107	1.04892e-105	0.871871	up
Calr3	3.09272e-06	1.04851e-05	0.820942	up
Gm39198	2.02083e-09	9.60899e-09	2.23106	up
1700007B14Rik	7.98025e-22	8.56334e-21	2.73012	up
Ddx39	6.47808e-17	5.3575e-16	0.778337	up
Asf1b	3.61722e-08	1.52463e-07	1.53637	up
Gadd45gip1	5.64579e-26	7.36066e-25	0.759553	up
Syce2	2.14484e-08	9.24498e-08	1.34725	up
N4bp1	5.02596e-196	1.37167e-193	1.17726	up
Snx20	0.0034024	0.0072934	0.611692	up
LOC108167364	3.53369e-05	0.000103848	1.11075	up
Nlrc5	0.00298129	0.00646605	0.99986	up
Ccl17	1.89771e-06	6.6131e-06	1.63804	up
Dok4	7.48198e-20	7.21115e-19	0.70985	up
Gm31518	0.00253742	0.00558021	0.911647	up
A330008L17Rik	0.00837094	0.0165949	0.630113	up
Bean1	7.45535e-21	7.56859e-20	0.94172	up
Terb1	0.000286191	0.000733967	0.85836	up
Tradd	5.48838e-08	2.27352e-07	0.682968	up
Slc9a5	8.05058e-33	1.39501e-31	0.784443	up
Pard6a	4.72374e-80	2.82919e-78	1.17124	up
Gfod2	5.88106e-136	8.30192e-134	1.48881	up
Ddx28	1.89677e-35	3.59903e-34	0.871734	up
Dus2	1.50664e-09	7.252e-09	0.660454	up
Chtf8	5.5117e-34	9.98385e-33	0.602271	up
Cog8	1.90623e-23	2.2312e-22	0.634954	up
Terf2	1.17594e-58	4.41653e-57	0.917097	up
Psmd7	1.29243e-38	2.74494e-37	0.681344	up
Znrf1	5.85639e-141	8.58074e-139	1.10994	up
Terf2ip	1.50449e-33	2.67201e-32	0.644225	up
Adamts18	3.29197e-06	1.11192e-05	0.992327	up
Cenpn	0.0486935	0.0802654	0.59511	up
Atmin	2.53174e-149	4.10468e-147	1.13701	up
Klhl36	4.81098e-10	2.43298e-09	0.625351	up
Usp10	4.43646e-45	1.14948e-43	0.716916	up
Emc8	1.54806e-55	5.37065e-54	0.647871	up
Irf8	2.40481e-06	8.25898e-06	0.694416	up
Jph3	4.87147e-87	3.36584e-85	0.794223	up
Klhdc4	6.76033e-18	5.88832e-17	0.753326	up
Zfpm1	4.50439e-43	1.09273e-41	0.905136	up
9330133O14Rik	1.31381e-09	6.35371e-09	0.654449	up
Cbfa2t3	5.22215e-11	2.87631e-10	0.649628	up
C230057M02Rik	3.82996e-09	1.77514e-08	1.21122	up
Rpl13	1.04867e-56	3.76577e-55	0.589582	up
Exoc8	2.14532e-197	6.05683e-195	1.25445	up
Disc1	2.44203e-29	3.68895e-28	1.13896	up
Sipa1l2	7.93991e-112	7.97644e-110	0.862981	up
Tomm20	7.20067e-99	5.92517e-97	0.629735	up
Rbm34	6.82475e-22	7.35716e-21	0.586789	up
LOC108167576	0.0241455	0.0431029	0.63692	up
Casp1	6.67265e-05	0.000188063	1.26301	up
Gm32014	4.31984e-106	3.86543e-104	3.87677	up
LOC108167638	0.00214692	0.00477854	0.756011	up
Kdm4d	7.98128e-25	9.95381e-24	1.51333	up
Fut4	1.79787e-09	8.59066e-09	1.45098	up
Olfm2	1.89774e-27	2.63799e-26	0.723067	up
Fdx1l	7.85422e-08	3.2057e-07	2.05995	up
Gm36118	7.66922e-09	3.44253e-08	2.2974	up
Pde4a	7.21077e-45	1.84783e-43	0.609908	up
Cdkn2d	6.51006e-32	1.09e-30	0.753878	up
Epor	3.18369e-07	1.21579e-06	0.874329	up
Gm16845	0.03639	0.0619231	0.595891	up
Elof1	2.75451e-28	4.00222e-27	0.646143	up
Arhgap32	6.75005e-91	4.86925e-89	0.660647	up
Chek1	0.000164557	0.000439506	0.910674	up
Pknox2	4.23656e-31	6.86868e-30	0.691012	up
Bcl9l	1.38556e-49	4.14023e-48	0.761843	up
Gm31432	0.0482205	0.0795658	0.642852	up
Timm8b	3.23674e-37	6.52729e-36	0.601097	up
Fdxacb1	3.96797e-11	2.20555e-10	0.727267	up
Gm6981	0.000202945	0.00053471	0.66185	up
Gm33210	1.97956e-31	3.25128e-30	2.12706	up
Cib2	2.70501e-25	3.43635e-24	0.592129	up
Chrna5	0.00338106	0.00725335	0.800439	up
Rpp25	6.14115e-18	5.36327e-17	1.0622	up
Tmem202	0.00031522	0.000803338	0.793165	up
Gramd2	0.000240629	0.000624751	0.628757	up
Fem1b	3.03828e-263	1.50763e-260	1.07635	up
2300009A05Rik	6.33563e-43	1.5347e-41	1.54428	up
Rnu5g	0.0237216	0.0424063	0.680322	up
Gm39363	0.00754507	0.0150984	0.926917	up
Ccnb2	0.00177101	0.00400778	0.949075	up
Pygo1	5.96058e-28	8.51697e-27	0.888833	up
Mb21d1	3.19065e-12	1.95315e-11	1.63985	up
Lca5	9.44512e-13	6.00403e-12	0.589118	up
Bcl2a1b	0.0175179	0.0323436	0.710364	up
AF529169	5.32645e-25	6.69384e-24	0.610029	up
Ankrd34c	8.91701e-68	4.11313e-66	0.852993	up
Gm39404	2.64023e-05	7.90981e-05	1.21118	up
Chst2	2.80778e-57	1.0172e-55	0.600498	up
Pxylp1	1.02961e-20	1.03945e-19	0.887985	up
Il20rb	0.0460731	0.0763071	0.781387	up
Nck1	2.90292e-47	8.04321e-46	0.759569	up
Slc35g2	3.10918e-48	8.86982e-47	0.771439	up
1300017J02Rik	4.21061e-73	2.20284e-71	5.12167	up
Glyctk	2.61773e-11	1.47557e-10	0.95893	up
Rpl29	1.91717e-79	1.12927e-77	0.860889	up
Rbm15b	1.37326e-168	2.84648e-166	1.47276	up
Cish	3.21487e-06	1.0879e-05	0.590125	up
Sema3f	5.39097e-20	5.24211e-19	0.985395	up
Fam212a	2.94805e-20	2.90984e-19	1.63846	up
Ip6k1	6.51268e-92	4.82558e-90	0.70536	up
Amigo3	0.00300805	0.00651717	0.688066	up
Ccdc71	5.54407e-121	6.21809e-119	1.27753	up
Trex1	2.76288e-33	4.86998e-32	1.16512	up
Ccdc51	3.87373e-07	1.46191e-06	0.772115	up
Pth1r	6.47275e-33	1.12637e-31	1.06817	up
Tdgf1	1.94416e-05	5.93726e-05	0.763294	up
Ccrl2	0.00652734	0.0132628	1.11532	up
Trim71	1.17429e-10	6.28196e-10	1.95679	up
Osbpl10	6.79894e-63	2.8257e-61	0.923373	up
LOC102636563	5.56006e-13	3.59581e-12	2.79386	up
Slc22a13b-ps	4.34467e-15	3.23382e-14	2.63728	up
Scn11a	2.6529e-10	1.37385e-09	3.04821	up
Rpl14	6.81751e-44	1.68636e-42	0.596335	up
5830454E08Rik	0.0111189	0.0214531	0.610517	up
Pomgnt2	1.09757e-107	1.03292e-105	1.15199	up
Gm39463	2.31039e-08	9.9298e-08	0.802878	up
Mir138-1	7.71822e-11	4.18912e-10	3.65577	up
LOC108167692	2.02236e-22	2.25587e-21	1.75854	up
Tmem158	4.52669e-24	5.46078e-23	0.588754	up
Dgkk	1.13827e-20	1.14491e-19	0.729767	up
Usp27x	0	0	2.3873	up
Ppp1r3f	1.46727e-107	1.36515e-105	1.30184	up
Glod5	8.56254e-13	5.45995e-12	2.22799	up
Wdr44	5.38795e-35	1.00947e-33	0.686972	up
Dcaf12l2	3.8718e-11	2.15429e-10	1.06807	up
Cxx1a	2.91841e-23	3.38688e-22	0.716393	up
Cxx1b	7.71291e-48	2.16265e-46	0.72238	up
Gm39514	2.183e-06	7.53511e-06	1.36025	up
Gm715	1.1649e-30	1.861e-29	1.77293	up
Sox3	3.1717e-06	1.07418e-05	0.844445	up
Gm38438	0.000477051	0.00118216	1.21861	up
Ldoc1	3.74292e-07	1.41613e-06	1.40996	up
F8a	5.46912e-30	8.47273e-29	0.818862	up
Pdzd4	1.61289e-119	1.79668e-117	1.16853	up
Gab3	2.25955e-06	7.78786e-06	0.979035	up
5430427O19Rik	0.0252936	0.0449514	0.809658	up
LOC102640468	6.26673e-23	7.16104e-22	2.85721	up
Heph	3.41728e-70	1.66542e-68	1.24039	up
Efnb1	5.79051e-10	2.90234e-09	0.608798	up
Tmem28	5.50623e-09	2.51645e-08	0.652191	up
Kif4	3.5468e-07	1.34535e-06	0.999223	up
Slc7a3	9.52549e-14	6.52635e-13	0.639603	up
Nlgn3	2.99453e-61	1.20185e-59	0.618996	up
Pin4	0.00180849	0.00408639	0.606695	up
Fgf16	4.74337e-08	1.97741e-07	1.76607	up
A630033H20Rik	0.0350669	0.059902	0.782211	up
Cenpi	0.0001019	0.000280109	1.11857	up
Timm8a1	2.59721e-10	1.34672e-09	0.62389	up
Armcx6	1.35367e-06	4.80103e-06	0.688169	up
Gm41901	1.67276e-05	5.15072e-05	1.19394	up
Tceal7	0.0234751	0.0420114	0.653436	up
Rgag1	9.70927e-34	1.73759e-32	1.70418	up
Trpc5	6.85723e-44	1.69362e-42	0.883393	up
Gpr173	3.37948e-19	3.14784e-18	0.643	up
Foxr2	9.31056e-05	0.000257144	0.970865	up
Spin2c	6.2047e-12	3.7081e-11	0.890709	up
Map3k15	2.20737e-06	7.61441e-06	0.623036	up
Rai2	1.75006e-25	2.24586e-24	0.936996	up
Frmpd4	2.04778e-74	1.11775e-72	0.760251	up
G530011O06Rik	1.1387e-06	4.07033e-06	1.23126	up
Erdr1	0.000905695	0.00214783	1.61726	up
3110035E14Rik	1.14229e-53	3.76357e-52	-0.904056	down
Mcmdc2	0.00105528	0.00247815	-0.93207	down
Ncoa2	8.65117e-71	4.3322e-69	-0.742098	down
Gm28822	3.37057e-25	4.27522e-24	-2.57189	down
Gm33533	1.53437e-09	7.37896e-09	-1.9762	down
Tmem131	5.8926e-55	2.0019e-53	-0.69903	down
Vwa3b	0.000325883	0.000828622	-0.615612	down
Gm16894	0.0027059	0.00592446	-0.999916	down
Slc9a4	3.02848e-10	1.56341e-09	-2.09476	down
Dnah7b	2.01904e-15	1.5349e-14	-0.617942	down
Dnah7c	1.39368e-05	4.33456e-05	-0.914087	down
1700019A02Rik	0.041818	0.0699887	-0.603612	down
Spats2l	6.75111e-22	7.28737e-21	-0.630369	down
Aox4	8.20433e-18	7.11955e-17	-2.16868	down
Clk1	9.77156e-45	2.49236e-43	-0.836576	down
Gpr1	3.23406e-06	1.09349e-05	-1.94824	down
Pth2r	2.84408e-08	1.2106e-07	-1.5791	down
Vwc2l	6.8595e-114	7.20027e-112	-1.68692	down
Vil1	1.35246e-08	5.9358e-08	-1.35899	down
Epha4	1.3729e-215	4.58801e-213	-1.18203	down
Gm2102	4.48295e-05	0.00012988	-0.592493	down
Sgpp2	8.75584e-44	2.15604e-42	-0.751978	down
Kcne4	1.44145e-14	1.04211e-13	-1.67551	down
Slc19a3	0.00228963	0.00507137	-0.773673	down
Nppc	0.0072759	0.0146224	-0.628256	down
Ecel1	8.67581e-17	7.12113e-16	-0.596018	down
Mroh2a	0.0288691	0.0505433	-0.823722	down
Asb18	2.55966e-05	7.69071e-05	-0.87861	down
Col6a3	1.18621e-09	5.76213e-09	-1.00375	down
Bok	6.51798e-38	1.34933e-36	-0.643705	down
Panct2	5.89116e-13	3.80393e-12	-1.56573	down
Rnf152	3.46176e-55	1.18343e-53	-0.724123	down
Ptpn4	3.72428e-114	3.98596e-112	-0.916917	down
Cfap221	1.16865e-08	5.15535e-08	-1.21142	down
Gm16083	0.00118574	0.00276313	-0.769763	down
Mfsd4a	1.08204e-23	1.27747e-22	-0.714853	down
Gm19461	3.83191e-36	7.46107e-35	-2.00369	down
Zbed6	5.52159e-23	6.33609e-22	-0.650356	down
Tnni1	8.50405e-08	3.46058e-07	-0.635129	down
Crb1	3.13107e-12	1.91956e-11	-1.03373	down
Ptgs2	2.79815e-16	2.23511e-15	-1.41102	down
LOC108167733	1.10962e-07	4.46988e-07	-0.87761	down
E330020D12Rik	4.99504e-05	0.000143347	-1.43477	down
Shcbp1l	0.00663036	0.0134488	-0.834742	down
Rgs16	1.24489e-33	2.21818e-32	-0.594328	down
Fmo2	2.3778e-29	3.59525e-28	-2.18535	down
Cd247	2.17624e-06	7.51497e-06	-1.13155	down
Gm39693	2.49288e-08	1.06666e-07	-2.10866	down
Dusp27	8.60444e-08	3.49795e-07	-1.43198	down
Mael	0.0471135	0.077912	-0.700608	down
Ildr2	1.31829e-79	7.79316e-78	-0.595508	down
Pcp4l1	8.58496e-76	4.78159e-74	-0.780748	down
Apoa2	0.00249698	0.00549866	-0.988135	down
Adamts4	2.64249e-44	6.6673e-43	-0.691756	down
Nectin4	1.12597e-09	5.49233e-09	-0.638483	down
Kcnj9	7.51153e-141	1.08851e-138	-1.15377	down
Grem2	9.85978e-23	1.1162e-21	-0.732917	down
Kmo	3.58054e-06	1.20417e-05	-0.976084	down
Opn3	8.47467e-18	7.34247e-17	-0.70566	down
Chml	1.72082e-70	8.53891e-69	-1.39536	down
G370120E05Rik	0.0120054	0.0230116	-0.653904	down
1700047M11Rik	0.00020685	0.000544219	-0.686961	down
LOC102632463	1.15898e-05	3.63916e-05	-0.686945	down
Vash2	2.40493e-18	2.14142e-17	-0.682577	down
Iyd	5.02486e-42	1.17883e-40	-2.97993	down
Plekhg1	1.72198e-231	6.87741e-229	-1.2305	down
Vip	0.000353896	0.000894989	-0.846127	down
Oprm1	4.01861e-44	1.00312e-42	-0.873016	down
Gm28905	2.88217e-14	2.04576e-13	-2.15703	down
LOC102634128	1.61086e-05	4.97506e-05	-1.72638	down
Grm1	2.89694e-113	3.02149e-111	-0.849335	down
Nmbr	7.08e-06	2.28669e-05	-0.66711	down
Pde7b	5.21166e-45	1.3482e-43	-0.593746	down
Gm34267	0.0113764	0.0218905	-0.595979	down
Samd3	0.0211843	0.0384028	-0.616713	down
LOC108167802	0.00724493	0.0145637	-0.724952	down
Lama4	3.30074e-06	1.11465e-05	-0.786573	down
Fam229b	1.65814e-05	5.11051e-05	-0.626644	down
Gpr6	1.43837e-06	5.08603e-06	-0.812138	down
Gm5079	2.11956e-05	6.43689e-05	-1.6312	down
Qrsl1	1.26912e-11	7.38256e-11	-0.625233	down
Aim1	3.87555e-15	2.90047e-14	-1.21236	down
Sim1	2.5654e-07	9.8983e-07	-1.34205	down
Gm40647	0.0230821	0.0414304	-0.619749	down
Pln	0.000555834	0.00136071	-0.740951	down
Pkib	1.82149e-06	6.36102e-06	-0.767905	down
Pcbd1	1.93902e-17	1.65545e-16	-0.732564	down
LOC108167814	0.00100165	0.00235964	-0.962206	down
Lrrc20	3.42014e-17	2.86616e-16	-0.645711	down
Mypn	0.00134489	0.00310965	-0.65849	down
Egr2	1.92598e-09	9.17868e-09	-1.34139	down
A930033H14Rik	3.14531e-08	1.33293e-07	-1.12551	down
Derl3	0.0331939	0.0571136	-0.632118	down
Col18a1	8.61121e-22	9.22831e-21	-1.01894	down
Adarb1	0	0	-1.16243	down
Gm17769	1.70431e-06	5.97349e-06	-1.16615	down
Tspear	2.17452e-09	1.02943e-08	-1.26149	down
Trpm2	6.72922e-51	2.07907e-49	-0.792878	down
Gm30400	1.05891e-15	8.17524e-15	-1.26766	down
E130317F20Rik	7.33187e-15	5.3935e-14	-1.21601	down
Zfr2	5.40173e-22	5.8812e-21	-0.673448	down
BC025920	0.000315252	0.000803338	-0.659006	down
Pmch	0	0	-2.17428	down
Slc17a8	4.62675e-17	3.84779e-16	-1.41681	down
Gm32898	9.21889e-45	2.35506e-43	-4.48268	down
Cep83os	5.98314e-22	6.49264e-21	-0.63184	down
Gm10754	8.15078e-11	4.4122e-10	-1.84849	down
Kitl	1.85117e-102	1.59541e-100	-1.15423	down
Nts	0.000394849	0.000990448	-0.591291	down
Gm29674	7.26665e-06	2.34235e-05	-1.90479	down
Ptprq	0.0340569	0.0584083	-0.643879	down
E2f7	2.45137e-05	7.37889e-05	-1.39491	down
Glipr1	0.00945379	0.0185263	-0.870262	down
Kcnc2	0	0	-1.42756	down
Gm40780	1.38522e-07	5.51091e-07	-1.034	down
Slc26a10	0.0100966	0.019652	-0.840858	down
Tac2	1.39163e-14	1.00743e-13	-0.880688	down
Prim1	7.05521e-05	0.000198027	-0.679952	down
A430046D13Rik	2.18953e-23	2.55731e-22	-1.06013	down
Erbb3	3.68183e-22	4.05447e-21	-0.735339	down
Vmn2r87	7.29251e-07	2.66492e-06	-1.08391	down
LOC108167878	3.03474e-05	9.01232e-05	-1.26246	down
Sec14l3	2.12477e-06	7.35116e-06	-1.67	down
Mtfp1	2.06192e-26	2.75174e-25	-0.611352	down
Nefh	1.04437e-66	4.72419e-65	-0.74993	down
LOC108167882	0.0416528	0.0697782	-0.587614	down
Ramp3	1.05538e-164	2.03315e-162	-1.42483	down
LOC102631979	9.28954e-05	0.000256649	-0.764069	down
Gm40824	0.012058	0.023107	-0.625706	down
D630024D03Rik	0.000444958	0.00110816	-1.14921	down
LOC108167895	0.000223076	0.000583154	-0.816361	down
Gabra1	1.57304e-123	1.82685e-121	-0.967482	down
Adra1b	9.79334e-43	2.35486e-41	-0.852773	down
Gm36109	0.000161222	0.000431373	-0.608661	down
Snord96a	0.0105037	0.0203693	-0.919475	down
Tgtp1	0.00807244	0.0160693	-0.65571	down
Adamts2	1.40932e-36	2.78044e-35	-1.17898	down
Fstl4	5.9227e-41	1.34327e-39	-0.823938	down
A430108G06Rik	0.00382099	0.00812053	-0.717323	down
Rad50	3.34496e-08	1.41461e-07	-0.587222	down
Gpx3	7.47901e-61	2.96535e-59	-1.80308	down
Tnip1	2.67228e-16	2.1377e-15	-0.638512	down
Obscn	6.39587e-09	2.90117e-08	-0.773382	down
Rasd1	1.96052e-152	3.30963e-150	-1.68031	down
Shmt1	0.000641949	0.00155963	-0.759353	down
Rnf112	2.64746e-69	1.27132e-67	-0.770805	down
Fbxw10	0.01655	0.0307438	-0.728145	down
1700086D15Rik	0.000838292	0.00199869	-0.728802	down
Slc25a35	0.000135081	0.000365899	-0.756761	down
Aloxe3	0.00211554	0.00471448	-0.661687	down
Kcnab3	1.27264e-56	4.55009e-55	-0.890454	down
G630025P09Rik	1.50918e-05	4.67426e-05	-1.11577	down
Slc16a13	1.49928e-06	5.28995e-06	-0.666757	down
4930563E22Rik	0.0145082	0.0273196	-0.646917	down
Atp2a3	1.35501e-12	8.5143e-12	-0.74975	down
Fam57a	3.54126e-17	2.9616e-16	-0.797472	down
LOC108167850	1.98989e-09	9.47223e-09	-2.36629	down
BC030499	8.99729e-05	0.00024908	-0.997328	down
Cdk5r1	8.82903e-82	5.49716e-80	-0.763011	down
Wfdc18	0.0289578	0.0506715	-0.792185	down
LOC108167915	0.0249032	0.044325	-0.762813	down
Ggnbp2os	0.00974793	0.0190503	-0.607057	down
Tbx2	0.0130783	0.0248834	-1.1548	down
Ypel2	9.08304e-42	2.11271e-40	-0.649066	down
Rad51c	1.28576e-07	5.14275e-07	-0.782744	down
Rnf43	2.29877e-10	1.19575e-09	-0.719568	down
Bzrap1	1.89609e-121	2.14127e-119	-0.95649	down
Gm35002	1.62474e-07	6.41088e-07	-0.918658	down
Spata20	0.0190146	0.0348517	-0.88333	down
Epn3	7.69646e-34	1.38494e-32	-0.770301	down
Ttll6	0.000209491	0.000550453	-1.11244	down
Skap1	2.0025e-07	7.83007e-07	-1.97597	down
D030028A08Rik	4.39463e-09	2.02824e-08	-0.901703	down
B230217C12Rik	8.57037e-25	1.06641e-23	-0.66123	down
Plxdc1	4.27601e-40	9.47493e-39	-0.844	down
Grb7	0.000657649	0.00159588	-0.835154	down
Krt12	0.000789086	0.00188908	-0.975451	down
LOC101056001	2.12527e-09	1.00756e-08	-1.19536	down
Zfp385c	9.13411e-20	8.75197e-19	-2.01451	down
Hcrt	4.55459e-78	2.63538e-76	-2.96667	down
Ezh1	4.16493e-25	5.27053e-24	-0.589639	down
Aoc2	1.64192e-11	9.44377e-11	-1.55723	down
C130046K22Rik	2.87931e-05	8.58029e-05	-0.604	down
Myl4	0.0102691	0.0199575	-0.809602	down
Gm7020	0.00125684	0.00291718	-0.602876	down
Prr29	0.0156972	0.0293523	-0.889899	down
Cacng5	1.94729e-128	2.41567e-126	-1.35084	down
Cep112it	0.00347156	0.00742707	-1.01523	down
LOC100503496	0.0067222	0.0136148	-0.711589	down
Gm30158	0.000161444	0.000431755	-0.797432	down
Cd300e	0.000788205	0.00188752	-1.28634	down
Rab37	2.32173e-69	1.11819e-67	-1.03622	down
Sumo2	0.0394376	0.0665557	-0.822605	down
Gm33250	4.01954e-06	1.34381e-05	-0.605083	down
Cbx2	0.000510191	0.001258	-0.727922	down
LOC102639982	0.000492651	0.00121787	-0.799569	down
Pycr1	1.13167e-18	1.02609e-17	-1.37561	down
Ccdc57	0.00485008	0.0100915	-0.668885	down
Zfp750	2.27597e-06	7.84279e-06	-2.08787	down
Gm40835	0.00476906	0.00993554	-0.748717	down
5033421B08Rik	0.0066153	0.0134216	-0.674598	down
Rad51ap2	4.59601e-12	2.77506e-11	-1.99832	down
Greb1	5.47662e-07	2.02895e-06	-0.911488	down
Kcnf1	2.15758e-60	8.49287e-59	-0.885278	down
Atp6v1c2	0.0385019	0.0651446	-0.682452	down
Gm4419	6.12722e-07	2.25722e-06	-0.661692	down
Gm9866	4.43277e-36	8.61051e-35	-0.920965	down
Pxdn	8.66069e-12	5.10507e-11	-0.603302	down
Lamb1	4.91711e-32	8.28371e-31	-0.738613	down
F730043M19Rik	2.93686e-45	7.64563e-44	-1.77843	down
Efcab10	0.00203643	0.00455429	-0.613125	down
LOC108167997	9.54725e-41	2.14748e-39	-1.56584	down
Dgkb	1.22724e-55	4.26667e-54	-0.645696	down
Gm40406	0.000263644	0.000680191	-0.974568	down
Gm38487	0.00145778	0.0033492	-0.669429	down
Nova1	1.77422e-36	3.48355e-35	-0.625434	down
Gm40417	0.00051423	0.00126681	-0.832528	down
Gm20063	3.87093e-14	2.72045e-13	-2.01656	down
Cdkl1	6.76343e-29	1.00866e-27	-1.04229	down
Abhd12b	2.71141e-71	1.37459e-69	-4.81583	down
Trim9	3.05374e-49	9.02617e-48	-0.607722	down
Plekhd1	3.04087e-18	2.69158e-17	-0.644203	down
Gm4787	0.00875836	0.0172984	-0.785308	down
Acyp1	8.32087e-11	4.50129e-10	-0.696681	down
Fos	4.3146e-45	1.11968e-43	-0.940789	down
LOC108168022	0.000159915	0.000428157	-0.928954	down
AK010878	1.61548e-05	4.98747e-05	-0.668349	down
Prima1	1.71991e-20	1.71624e-19	-0.740724	down
D430019H16Rik	5.57171e-49	1.62923e-47	-0.618689	down
Eml1	6.7785e-48	1.90391e-46	-0.630006	down
Gm34081	0.000600428	0.00146418	-1.19893	down
Meg3	1.26248e-106	1.14851e-104	-0.786642	down
Mir1188	0.000332342	0.000843999	-1.25618	down
DQ267100	0.00260571	0.00571888	-0.603006	down
Hsp90aa1	5.48347e-108	5.19028e-106	-0.632919	down
Xrcc3	1.75219e-18	1.57131e-17	-0.919395	down
Gm30238	0.00875851	0.0172984	-0.741351	down
Vipr2	7.30658e-42	1.70192e-40	-1.21533	down
Sp8	1.05767e-10	5.68035e-10	-1.03233	down
Net1	6.09534e-16	4.77337e-15	-0.597097	down
Akr1c14	7.27726e-05	0.000204015	-0.932288	down
Adarb2	1.00032e-303	6.82508e-301	-1.79576	down
Actn2	3.58242e-08	1.51113e-07	-0.663633	down
Edaradd	3.48768e-14	2.45532e-13	-0.987403	down
Gm2423	1.68688e-39	3.65864e-38	-0.934046	down
4933412O06Rik	3.22611e-10	1.65916e-09	-1.37702	down
Pou6f2	0.00408715	0.00863018	-0.849278	down
Gpx6	0.0285311	0.0500666	-0.819453	down
Pgbd1	6.70043e-05	0.000188716	-0.724895	down
Zfp389	0.0474091	0.0783296	-0.717714	down
Hist1h4n	2.36777e-12	1.4631e-11	-0.659046	down
Zfp322a	6.92131e-33	1.20187e-31	-0.686363	down
D130043K22Rik	8.39031e-66	3.69332e-64	-1.07782	down
A330102I10Rik	0.000312975	0.000798156	-0.660529	down
LOC102633880	9.07728e-07	3.28197e-06	-0.927303	down
G630093K05Rik	0.00401355	0.00848792	-0.781494	down
Shc3	5.38658e-68	2.49873e-66	-0.736788	down
Rgs14	3.40432e-22	3.75645e-21	-0.740847	down
Dok3	7.4991e-06	2.41206e-05	-1.02804	down
Ddx46	1.35171e-34	2.49822e-33	-0.624638	down
Spock1	1.79194e-82	1.12858e-80	-0.690437	down
Klhl3	6.8784e-30	1.06158e-28	-1.03914	down
A230056J06Rik	0.00968878	0.0189415	-0.849534	down
Etohd2	0.00625018	0.0127503	-0.628216	down
Zfp712	1.98257e-17	1.69174e-16	-0.923664	down
F630042J09Rik	1.32207e-13	8.9495e-13	-1.93212	down
4930525G20Rik	2.20582e-05	6.69019e-05	-1.27722	down
LOC108168045	1.02585e-08	4.54991e-08	-1.53755	down
Gm40993	0.0165262	0.030717	-0.825435	down
Fam81b	0.0446186	0.0741907	-0.598902	down
Gm31946	9.83818e-09	4.36941e-08	-1.78585	down
Gm4211	4.92378e-11	2.71746e-10	-1.66821	down
Cetn3	2.42612e-21	2.53043e-20	-0.682639	down
Mef2c	5.39301e-135	7.48394e-133	-1.00542	down
LOC108168104	4.4939e-05	0.000130129	-0.607254	down
Atp6ap1l	8.33817e-06	2.66363e-05	-0.726597	down
Fam151b	0.000134353	0.000364062	-0.607119	down
AW495222	0.000189592	0.000501304	-0.805456	down
Otp	1.69858e-07	6.69417e-07	-1.54141	down
Crhbp	0.0015033	0.0034472	-0.760983	down
F2r	3.7999e-33	6.66204e-32	-0.736586	down
LOC108168109	0.000756903	0.00181841	-0.831072	down
Lncenc1	0.000280958	0.000721449	-1.00129	down
Cartpt	3.08463e-19	2.87811e-18	-1.39755	down
Rgs7bp	9.73684e-124	1.13886e-121	-0.816871	down
Htr1a	2.88854e-05	8.60311e-05	-0.738841	down
Apoo-ps	1.68763e-05	5.1926e-05	-0.818414	down
AI197445	4.24063e-07	1.59457e-06	-1.51245	down
Depdc1b	0.01137	0.0218808	-0.634798	down
Rab3c	1.06448e-166	2.17887e-164	-0.81031	down
Plk2	3.46369e-50	1.0562e-48	-0.838957	down
Gm41069	4.60606e-11	2.5464e-10	-2.82075	down
4930452B06Rik	5.28038e-11	2.90643e-10	-0.756267	down
Gm41096	0.0427252	0.0713394	-0.661281	down
LOC108168210	4.68762e-06	1.55102e-05	-0.815013	down
Nek10	1.77641e-06	6.2089e-06	-0.673264	down
Gm32187	0.0156988	0.0293523	-0.765917	down
Kcnk5	0.040157	0.0675749	-0.633957	down
LOC102632594	0.00771239	0.0154013	-1.1169	down
Gm34996	3.16588e-09	1.47696e-08	-1.52821	down
Il17rb	0.0012442	0.00288907	-0.635577	down
Prkcd	0	0	-1.7973	down
Colq	0.00367976	0.00784074	-0.71743	down
Chat	1.79493e-09	8.57909e-09	-0.872398	down
Ptpn20	6.75354e-09	3.05664e-08	-2.12485	down
Sncg	0.000392906	0.000985877	-0.867672	down
Gm41133	0.0164097	0.0305317	-0.814662	down
LOC108168202	1.07584e-08	4.75876e-08	-0.976919	down
Gm31606	1.51986e-39	3.30514e-38	-1.40375	down
Gm7233	0.0156434	0.0292655	-0.700502	down
Gm1821	2.6439e-22	2.93518e-21	-0.703391	down
Tmem260	1.98207e-18	1.77357e-17	-0.712379	down
Gm26782	2.12832e-34	3.89835e-33	-2.11884	down
Ang	0.0345107	0.0590813	-0.993421	down
LOC108168162	1.14196e-39	2.48996e-38	-8.68368	down
Rnf212b	0.0142544	0.0268943	-0.862753	down
Ppp1r3e	9.22185e-13	5.86894e-12	-1.03839	down
Gm31251	2.86648e-09	1.34302e-08	-1.60298	down
Rec8	1.68567e-21	1.77055e-20	-3.19292	down
Sdr39u1	6.93047e-42	1.61662e-40	-0.811519	down
2700070H01Rik	0.0158655	0.0296268	-0.760064	down
Sox7	0.0489549	0.0806231	-0.659951	down
Stmn4	1.35049e-53	4.42286e-52	-0.649372	down
Gm31107	8.13542e-06	2.60241e-05	-0.689705	down
Nefl	3.98915e-113	4.13433e-111	-0.709328	down
Nefm	1.66273e-104	1.46383e-102	-0.892927	down
A230070E04Rik	8.67521e-20	8.32688e-19	-0.799629	down
Gm16867	5.78249e-16	4.53271e-15	-7.32113	down
Gm21685	0.00713132	0.0143459	-1.08605	down
Loxl2	0.00198155	0.0044437	-0.892427	down
Lrch1	4.71016e-38	9.78792e-37	-0.675668	down
4930452G13Rik	2.89979e-05	8.6319e-05	-1.66181	down
9630013A20Rik	5.40387e-06	1.77119e-05	-0.934982	down
Slitrk1	5.47633e-114	5.82305e-112	-1.18216	down
Slitrk6	4.28191e-178	9.87553e-176	-1.62338	down
Gm33719	7.61197e-05	0.000212779	-0.59531	down
Rictor	4.16083e-50	1.26407e-48	-0.653163	down
Gdnf	0.0235116	0.0420676	-0.660415	down
Adamts12	0.00195985	0.00439985	-0.651132	down
Tars	3.61704e-22	3.98849e-21	-0.634269	down
C030047K22Rik	0.0198135	0.0361621	-0.805808	down
Gm2824	2.19328e-17	1.86765e-16	-1.63338	down
45362	1.89725e-10	9.9575e-10	-0.93684	down
Gm29975	3.35626e-09	1.56177e-08	-0.917021	down
Gm41280	2.50958e-17	2.12484e-16	-2.37888	down
Gm31953	0.00169112	0.00383707	-0.64679	down
Gm41284	5.37401e-11	2.95598e-10	-0.848366	down
Gm41283	0.0432709	0.0721623	-0.635977	down
Fam173b	1.51534e-07	6.00814e-07	-0.845573	down
Erich5	1.75217e-09	8.3845e-09	-1.08426	down
Nipal2	1.01175e-20	1.02279e-19	-0.81799	down
[truncated: 711 more rows]
